# Supplementary material for: Extrachromosomal circular DNA of multiple myeloma
Source: J Cancer. 2025 Oct 1;16(14):4206–18. doi: 10.7150/jca.117290 (PMC12595262; doi:10.7150/jca.117290)
Supplement: Supplementary file 1 — Supplementary table 1: sig_diff_TvsC_ecc. [file jcav16p4206s1.xls]

chr	start	end	strand	gene_name	gene_biotype	C1	C2	C3	T1	T2	T3	log2FoldChange	pvalue	padj	regulate
chr1	10032832	10181239	+	UBE4B	protein_coding	913	1273	2531	3322	10582	3213	2.34355633218157	0.0480740753233894	0.351151300716472	Up
chr1	1011997	1013193	-	AL645608.1	lncRNA	3	24	79	0	0	0	-6.86180728664815	0.001665566277147	0.0586808237190105	Down
chr1	101270875	101271363	-	PPIAP7	processed_pseudogene	0	145	66	0	0	4	-5.21266627525501	0.0133322009337333	0.183473562121113	Down
chr1	102199739	102389630	-	AC114485.1	lncRNA	8392	1391	28635	2246	686	884	-2.98321340563835	0.023154782498438	0.244229289860259	Down
chr1	103525691	103555239	+	RNPC3	protein_coding	90	9762	876	97	69	212	-4.27470831224549	0.00295808258275331	0.0797365976932519	Down
chr1	103569553	103570674	+	ACTG1P4	processed_pseudogene	482	87	192	30	0	64	-3.46095043824122	0.0338826733725134	0.294443810808329	Down
chr1	10395416	10397432	+	AL139424.2	lncRNA	57	5	14	5	0	2	-3.90419546984963	0.030126063365216	0.27819515091915	Down
chr1	104153306	104153830	-	FTLP17	processed_pseudogene	0	45	12	0	0	0	-6.02263653695217	0.0241253823895954	NA	Down
chr1	10616836	10617115	+	RN7SL614P	misc_RNA	0	10	251	1	2	0	-5.47551426755844	0.00827098273498067	0.142738816947285	Down
chr1	108929508	108963457	-	CLCC1	protein_coding	289	411	607	9912	688	2125	3.55784564670275	0.00536592908523676	0.11087207436095	Up
chr1	109030067	109030319	+	BX679664.1	processed_pseudogene	0	46	14	0	0	0	-6.09157649237034	0.0212499701828245	0.233299073380887	Down
chr1	109279556	109283186	-	PSRC1	protein_coding	32	0	119	118	284	1058	3.53660206610615	0.0287545984458136	0.271474109269738	Up
chr1	109309568	109397918	-	SORT1	protein_coding	421	1112	976	1741	9096	757	2.77761641556332	0.0335485487271659	0.293180504715754	Up
chr1	109616104	109632053	+	AMPD2	protein_coding	1230	1064	737	183	211	109	-2.53565922178374	0.0343432688401139	0.296766964231864	Down
chr1	109651370	109652099	+	RPL7P8	processed_pseudogene	4	0	0	23	64	4	4.17653361889929	0.0338394122437338	0.294239188745629	Up
chr1	109733932	109741038	-	GSTM3	protein_coding	13607	102	4244	170	50	252	-5.76381097273546	0.000229641808231296	0.0182310079979179	Down
chr1	109750080	109764027	-	EPS8L3	protein_coding	37	204	320	4944	674	573	4.07679490921691	0.00165259890473651	0.0584545503680315	Up
chr1	110848077	110848941	-	NRBF2P3	processed_pseudogene	3	22	0	8	24	216	3.52771581385686	0.0396865142401896	0.320045309532906	Up
chr1	111184415	111185061	-	AL355816.2	lncRNA	11	8	13	0	0	0	-5.743542207313	0.0177529724465316	NA	Down
chr1	111439890	111449256	-	WDR77	protein_coding	224	167	2781	157	43	66	-2.92560687884904	0.0268510724672267	0.263585529716708	Down
chr1	111499429	111503760	-	ADORA3	protein_coding	1783	49	294	42	11	242	-3.54077343834028	0.02737932318775	0.266075460179433	Down
chr1	112748095	112748475	+	NUTF2P4	processed_pseudogene	0	9	25	485	1889	582	7.31485829393666	3.89595620402111e-07	0.000209003172856768	Up
chr1	113125321	113126883	-	RLIMP2	processed_pseudogene	3	0	5	15	2	132	4.16629881899878	0.0197867652870365	0.224335826683395	Up
chr1	113168994	113169403	+	AL357055.1	processed_pseudogene	184	46	0	10	0	0	-5.01220441994153	0.0218170474316859	0.236318206250958	Down
chr1	1137017	1144056	+	LINC01342	lncRNA	6	46	142	137	562	36	2.82173476346329	0.0473467694658219	0.347966126139989	Up
chr1	114468315	114469282	+	EIF2S2P5	processed_pseudogene	3	41	22	0	2	0	-4.28714210299802	0.0412554326222843	0.326217425947567	Down
chr1	115564601	115565432	+	CNOT7P2	processed_pseudogene	1	4	3	27	7	22	3.19146029402565	0.0427873398692806	0.330574765750443	Up
chr1	115916497	115916699	+	AL357137.1	processed_pseudogene	174	64	0	0	0	0	-9.16531536151847	0.000108722063258186	0.0113180287800882	Down
chr1	1169357	1170343	+	AL390719.2	lncRNA	0	3	4	0	246	14	6.10623938895252	0.00218811096845212	0.0680333023045709	Up
chr1	117700029	117700242	-	AL390877.2	processed_pseudogene	0	0	0	0	4	31	6.08841689967792	0.0284106663742269	NA	Up
chr1	11857464	11858945	-	NPPB	protein_coding	8	45	80	4	0	5	-3.37049892360782	0.0352436120634273	0.300811657300561	Down
chr1	11909808	11909927	-	RNU5E-4P	snRNA	0	0	0	0	32	0	6.37957377245338	0.0363248882968914	0.305222272848487	Up
chr1	119414931	119423035	+	HSD3B2	protein_coding	8	46	38	106	164	187	2.84740725058037	0.0147473646498634	0.193882574123241	Up
chr1	119495836	119496841	-	GAPDHP58	processed_pseudogene	427	6	160	117	2225	14960	4.32529475504277	0.0108764462941707	0.165446828908794	Up
chr1	119596167	119597179	-	GAPDHP33	processed_pseudogene	16	313	18	2	0	6	-5.03970999112925	0.00245558007977802	0.0725604618280148	Down
chr1	119601340	119609250	+	HSD3BP5	transcribed_unprocessed_pseudogene	1427	225	51	40	36	252	-3.04188117477125	0.0491071154321878	0.354128320309832	Down
chr1	11979533	11980127	-	AL096840.2	lncRNA	2	4	44	0	0	0	-5.77664173050712	0.021371563502516	NA	Down
chr1	119886304	119886927	+	NOTCH2P1	processed_pseudogene	2	2	0	8	1	114	4.70033236891652	0.0141537582748339	0.190937686318737	Up
chr1	120150898	120176520	-	SEC22B	protein_coding	42	1477	23	54	23	4	-3.61417229542432	0.0226856430279056	0.241523428106952	Down
chr1	120197085	120319680	+	AC244669.2	unprocessed_pseudogene	391	231	844	119	45	11	-2.7700555067972	0.0337962710221742	0.294238884653801	Down
chr1	120963645	120977585	+	AC241377.4	transcribed_unprocessed_pseudogene	945	32	202	58	0	23	-4.40151548061891	0.0120799747017805	0.174578113358054	Down
chr1	121008362	121008507	-	U1	snRNA	0	60	0	0	0	0	-6.13821435633216	0.0433445807981701	0.332544004375575	Down
chr1	12507246	12507397	+	SNORA59A	snoRNA	0	0	0	59	0	0	7.00598978692377	0.0150790688194511	0.195675764599697	Up
chr1	12791397	12796628	+	PRAMEF1	protein_coding	13	1131	191	11	1	19	-4.91703734000057	0.00118408871469327	0.0475833175842711	Down
chr1	12824605	12831410	-	PRAMEF11	protein_coding	75	490	1681	54	9	82	-3.34823226722115	0.0103256926937161	0.160664360402007	Down
chr1	12879212	12886201	-	PRAMEF4	protein_coding	13	363	796	18	4	30	-3.85048622184926	0.00546862814021033	0.112097936212711	Down
chr1	12926162	12928253	+	PRAMEF29P	unprocessed_pseudogene	2	56	8	2	0	0	-4.46278831362902	0.0414862068584544	0.327028848194678	Down
chr1	13068677	13077884	+	PRAMEF25	protein_coding	11	0	252	4	0	2	-4.77665927060633	0.017047531242562	0.20832232152208	Down
chr1	13245863	13248652	+	PRAMEF31P	unprocessed_pseudogene	3	1833	833	14	86	0	-3.8275069025062	0.0375257881169178	0.310685696518398	Down
chr1	13513220	13516270	+	AL354712.1	lncRNA	24	708	16	38	0	6	-3.55533783967982	0.043769231536974	0.33403759706787	Down
chr1	1385711	1399335	-	CCNL2	protein_coding	143	138	370	2092	1644	1326	3.3102386359823	0.00324471807974916	0.0843650315859088	Up
chr1	1399520	1402046	+	MRPL20-AS1	lncRNA	8	61	315	4	0	4	-4.9205245567685	0.00204764134947471	0.0659026911801658	Down
chr1	14124233	14124335	-	RNU6-1265P	snRNA	155	0	15	0	0	0	-8.84426373027643	0.000279191624146349	0.0202942031787408	Down
chr1	1430539	1434573	-	LINC01770	lncRNA	0	9	415	57	2970	337	4.04205640891936	0.031626297042478	0.285354821922148	Up
chr1	143498785	143499102	+	AC239859.2	processed_pseudogene	12	161	99	0	0	2	-6.60027722933879	0.000320615187270624	0.0218452161115384	Down
chr1	143619994	143620527	+	PFN1P12	processed_pseudogene	0	16	0	168	0	101	4.57843704992262	0.0296057152519545	0.27586441767764	Up
chr1	143790010	143797108	+	LINC02591	lncRNA	0	12	1	11	48	94	4.09107964273747	0.0132643120261328	0.183253967780929	Up
chr1	14404	29570	-	WASH7P	unprocessed_pseudogene	100	43	724	2	0	0	-8.19955119052925	6.1195514284282e-06	0.00169473623860928	Down
chr1	144641371	144919902	+	FP700111.1	lncRNA	60	40	57	110	11	2209	3.71113096222952	0.0174647440004911	0.210289174053773	Up
chr1	145850587	145850645	-	MIR6736	miRNA	43	0	0	0	0	0	-6.94155919243661	0.0163608638469283	0.203443042440485	Down
chr1	145917714	145927678	-	RBM8A	protein_coding	9	193	93	19	481	15572	6.17434467640864	0.000251324965244533	0.0191033710284275	Up
chr1	145927258	145977811	+	AC243547.3	protein_coding	520	213	1204	549	1302	9634	2.65444581834656	0.0499254489784129	0.357503841401845	Up
chr1	145961388	145964422	+	AC243547.2	lncRNA	10	16	3	441	1	2916	6.72283109750882	8.82878781502751e-05	0.0100918317046783	Up
chr1	145964690	145978848	+	POLR3GL	protein_coding	43	56	25	19	235	3639	4.8416242332561	0.00177904812866159	0.0605876972320643	Up
chr1	145992435	145996579	-	TXNIP	protein_coding	16	56	13	17	408	130	3.1578085927758	0.0260289459156103	0.260034701575833	Up
chr1	146146203	146229026	-	NOTCH2NLA	protein_coding	73	40	327	22	4	3	-3.46585077037727	0.0129343016660351	0.180710960899141	Down
chr1	146387202	146388092	+	AC245407.2	lncRNA	1	0	0	1	25	19	5.69284414096262	0.0120254074441783	0.174000680819469	Up
chr1	14692129	14692613	-	TBCAP2	processed_pseudogene	0	0	0	1	0	42	6.32630886038017	0.023355212377673	NA	Up
chr1	14774469	14777727	-	AL031293.1	lncRNA	37	306	148	21	11	9	-3.02623167863915	0.0148110093212682	0.194102460749195	Down
chr1	148013203	148025934	+	LINC02804	lncRNA	12	36	31	10	410	52	3.18863045100926	0.0293251343707387	0.274388635728072	Up
chr1	148288001	148288951	-	AC245100.3	unprocessed_pseudogene	1	0	0	77	5	4	6.57162414597328	0.00237058939168622	0.0712916314484186	Up
chr1	149006309	149009527	-	AC239802.1	lncRNA	679	434	47	0	11	0	-6.74691311917706	0.000220566332360491	0.0177872059222992	Down
chr1	149606334	149705716	+	LINC00869	transcribed_unprocessed_pseudogene	640	202	779	13147	249	1692	3.23127062772242	0.0279371057553967	0.268084175807123	Up
chr1	149782671	149792518	+	FCGR1A	protein_coding	10	1378	916	108	16	31	-3.20906759737494	0.0272859732778643	0.26546606627225	Down
chr1	149785659	149793020	-	AC243772.2	lncRNA	9	1376	915	22	16	16	-4.69380846363205	0.00086275856807848	0.0389659290070843	Down
chr1	149903318	149917844	-	SV2A	protein_coding	443	1868	1557	176	165	52	-2.7374534824047	0.0190763772309583	0.220042104574914	Down
chr1	150173049	150181429	+	AC242988.2	lncRNA	13	5620	548	16	20	68	-5.34349928042229	0.000573225859517334	0.0307947275657997	Down
chr1	150218417	150236156	-	ANP32E	protein_coding	50	64	29	109	255	528	2.65835315742842	0.0314356072289513	0.284241222033482	Up
chr1	150508062	150513789	+	ECM1	protein_coding	11	2630	155	6	2	87	-4.45479275575651	0.00852234357632404	0.145050368872881	Down
chr1	150515757	150518032	+	FALEC	lncRNA	171	3	65	1	0	7	-5.4451234401822	0.00246533932890362	0.0726401432585766	Down
chr1	150548562	150557724	-	AL356356.1	lncRNA	182	625	613	40	50	52	-2.84781831558189	0.010100242051902	0.158943928531792	Down
chr1	150560202	150574552	-	ADAMTSL4-AS1	lncRNA	128	614	233	5786	597	232	3.19275879045776	0.021754396685158	0.236223653974854	Up
chr1	150608507	150608623	-	U4	snRNA	0	12	0	141	16	3	4.33525122087257	0.0256986646598427	0.258403917422412	Up
chr1	150796208	150808260	-	CTSK	protein_coding	83	180	66	212	74	1880	2.73358767369906	0.0456801224009046	0.341406354136468	Up
chr1	151008420	151035713	+	PRUNE1	protein_coding	183	115	3395	100	91	107	-2.90873444523718	0.0309760923547711	0.282411488370043	Down
chr1	151036321	151047720	+	BNIPL	protein_coding	29	112	45	53	892	131	3.09709518718939	0.0254043273574451	0.256956283931122	Up
chr1	151047751	151051986	+	C1orf56	protein_coding	24	8	10	1323	355	433	5.46192734082703	3.43622555517813e-05	0.00557996172539722	Up
chr1	151291797	151327715	-	PI4KB	protein_coding	100	2189	1829	3817	31154	490	3.99939049034366	0.00872185141370321	0.147114325663148	Up
chr1	151300665	151300964	-	RN7SL444P	misc_RNA	0	12	274	0	0	0	-8.17343993000664	0.00063977975706127	0.0326371075200219	Down
chr1	151327949	151328429	+	AL391069.3	lncRNA	18	3	26	572	121	0	4.00152546418752	0.0254898269076398	0.257454129013275	Up
chr1	151710433	151729805	+	RIIAD1	protein_coding	911	1206	4178	504	130	267	-2.36152969579212	0.0428430063524068	0.330790231670571	Down
chr1	151766486	151767000	-	AL589765.5	lncRNA	1	4	0	0	33	64	4.51130256145825	0.0249200378614625	0.254390741836504	Up
chr1	152079557	152080903	-	AL591893.1	unprocessed_pseudogene	0	405	125	0	2	19	-4.15405827106056	0.031430457673519	0.284241222033482	Down
chr1	152106317	152115454	-	TCHH	protein_coding	308	112	449	29	26	18	-3.43164266072509	0.00542943912375293	0.111667652674769	Down
chr1	152675295	152676574	+	LCE2C	protein_coding	0	23	21	0	0	0	-5.59304918687068	0.0453746717915674	NA	Down
chr1	152719522	152720470	+	C1orf68	protein_coding	115	140	10	0	0	0	-8.97573716291205	1.00549805131475e-05	0.00241083341498118	Down
chr1	152776372	152776728	+	LCE1F	protein_coding	0	0	0	39	0	0	6.40882500657812	0.0344961600677562	0.297172731714635	Up
chr1	152970648	152972574	+	SPRR4	protein_coding	789	238	51	34	0	12	-5.02492641476467	0.00282813357290308	0.0778888519302218	Down
chr1	153039732	153041931	-	SPRR2D	protein_coding	6	52	27	2	1	0	-4.22528457093502	0.0195377015830492	0.222771249577765	Down
chr1	153149582	153150890	-	SPRR2G	protein_coding	13	98	8	0	0	0	-7.3232392570967	0.000591643567788407	0.0313431061550309	Down
chr1	153357854	153361023	+	S100A9	protein_coding	5	1680	327	16	19	0	-5.05186703164717	0.00359687929450408	0.0889878897480321	Down
chr1	153416520	153423222	+	S100A7A	protein_coding	1860	198	1080	179	11	33	-4.06886101782326	0.00566612641890392	0.114621951480941	Down
chr1	153457744	153460651	-	S100A7	protein_coding	19	322	536	9	14	0	-4.39370656564937	0.00463442606833645	0.101679335304973	Down
chr1	153534599	153536244	-	S100A6	protein_coding	12	33	16	59	426	4	3.53520369093919	0.0217069055164162	0.236189192943166	Up
chr1	153547329	153549258	-	S100A3	protein_coding	2	18	18	37	265	0	3.81654797193253	0.0305582241567458	0.280414714518917	Up
chr1	153793947	153802091	+	AL513523.2	transcribed_unprocessed_pseudogene	8097	48	4951	44	382	22	-4.91691208461587	0.00344399757171639	0.0870748855269412	Down
chr1	154321090	154325325	+	AQP10	protein_coding	10471	139	2389	343	29	28	-5.49687527242261	0.000840482688206536	0.0384951846617673	Down
chr1	154414369	154415137	-	PSMD8P1	processed_pseudogene	0	112	220	0	0	2	-6.74944445940876	0.00168694259697679	0.0590264684397609	Down
chr1	154502219	154548147	+	TDRD10	protein_coding	201	2225	1406	6421	188	42444	4.06938270983573	0.00687362172269876	0.128907217954627	Up
chr1	154564855	154567748	-	AL592078.2	lncRNA	3	1	28	7	1196	527	6.4766924956692	7.52318684134479e-05	0.00911070677650992	Up
chr1	154957026	154963853	-	PYGO2	protein_coding	487	1810	153	52	117	117	-2.80494412367792	0.0288054037055594	0.271704635247521	Down
chr1	154961825	154962623	+	AL451085.2	lncRNA	0	921	45	0	0	0	-10.1326064428068	1.89311706268704e-05	0.00373655287649142	Down
chr1	155169408	155173475	-	KRTCAP2	protein_coding	16	4	1	697	384	8	5.38407795241899	0.00114266767566485	0.0463884121740077	Up
chr1	155230975	155234325	+	MTX1P1	unprocessed_pseudogene	4	479	49	4	7	10	-4.04659051411398	0.00783784939559255	0.138686067190463	Down
chr1	156082573	156140089	+	LMNA	protein_coding	683	2568	3030	848	13860	17141	2.85044902977872	0.0273858493234366	0.266075460179433	Up
chr1	156369211	156385219	+	RHBG	protein_coding	1027	621	4510	306	242	377	-2.31074704940908	0.0497546383800295	0.357066595473912	Down
chr1	156591762	156594299	+	NAXE	protein_coding	210	1895	30932	36	285	99	-5.3444787068028	0.000454740394788536	0.0268966897414246	Down
chr1	156641666	156644887	-	AL365181.3	lncRNA	9	51	48	716	10	93	3.43946465771194	0.0189332552067221	0.219393623827488	Up
chr1	156737303	156741590	-	MRPL24	protein_coding	3023	5940	90	42	4	7	-7.37062382489346	1.6588271282956e-06	0.000644147816938701	Down
chr1	156985755	156986049	-	RN7SL612P	misc_RNA	0	8	171	2	3	0	-4.19536273454057	0.0400475326537212	0.321692773650896	Down
chr1	157073257	157074703	+	KRT8P45	processed_pseudogene	13	5	138	2	379	850	3.54692978006393	0.031154755625829	0.282991010610919	Up
chr1	1574102	1577075	+	AL645728.1	lncRNA	1	658	11692	77	16	104	-5.22771079377806	0.00261228205564431	0.0746590211503143	Down
chr1	157636300	157640301	-	AL135929.1	unprocessed_pseudogene	29	6770	1349	20	38	81	-5.27100597993745	0.000335219758383257	0.0225904666845686	Down
chr1	157745733	157777132	-	FCRL2	protein_coding	452	2501	9373	445	567	334	-2.42313384917812	0.0475199156549221	0.348808092618059	Down
chr1	158195633	158196131	-	AL138899.2	processed_pseudogene	0	0	0	63	0	49	7.83416553183702	0.00090036130557214	0.0398777724603247	Up
chr1	158578919	158579899	-	OR10X1	protein_coding	1	13	4	12	50	48	3.16511528336998	0.0301718111041651	0.278431470211887	Up
chr1	159366161	159367089	+	OR10J8P	unprocessed_pseudogene	33	2	399	6	8	4	-3.8681334019	0.0145318822861034	0.192708042561376	Down
chr1	15969632	15970194	+	AL355994.4	processed_pseudogene	4	11	8	832	69	9	5.68524360862371	0.000213773970198238	0.0174780070792973	Up
chr1	159854316	159862657	-	VSIG8	protein_coding	45	173	428	462	428	3627	3.26532717321335	0.0103773747050531	0.161117649429823	Up
chr1	159927039	159945613	-	IGSF9	protein_coding	743	727	3965	454	112	118	-2.48719620871765	0.0439611284681619	0.334792435413575	Down
chr1	160024953	160031990	-	PIGM	protein_coding	41	315	39	20	2	7	-3.36068017779713	0.0175355773429957	0.210928788073576	Down
chr1	160202199	160208869	-	AL121987.2	lncRNA	116	16	40	200	682	606	2.82195942187277	0.0404286591095582	0.32282383698904	Up
chr1	160541095	160579516	-	CD84	protein_coding	3989	455	1382	464	211	531	-2.66872744448026	0.048286021716826	0.352114178069702	Down
chr1	160670778	160699761	+	AL121985.1	lncRNA	64	887	687	5817	2686	460	3.15203260932912	0.01696178551198	0.20787642792984	Up
chr1	160945025	160954809	-	ITLN2	protein_coding	1036	457	992	195	44	11	-3.28261664489127	0.0167727263637361	0.206480389280894	Down
chr1	161153760	161159349	-	AL590714.1	lncRNA	4	1465	78	25	15	30	-3.86953173101951	0.0132495685279231	0.183253967780929	Down
chr1	161304735	161309972	-	MPZ	protein_coding	19	167	3638	9	138	35	-3.40532757234134	0.0340128809618546	0.294929653485985	Down
chr1	161505430	161524013	+	FCGR2A	protein_coding	22	14092	1285	227	147	56	-4.45755340665696	0.00471548179444412	0.102767121034878	Down
chr1	161536571	161538158	-	RPS23P10	unprocessed_pseudogene	2	69	0	0	0	0	-6.43839631030666	0.0160782995039351	0.201678221023124	Down
chr1	161706972	161714352	+	FCRLA	protein_coding	73	121	71	342	39	1968	3.13932068448214	0.0235435123278917	0.246726892905231	Up
chr1	161735808	161736102	+	RN7SL466P	misc_RNA	0	0	0	2	46	0	6.9548783358533	0.00818270784853373	0.142113387403436	Up
chr1	161890833	161892196	+	AL391825.1	transcribed_processed_pseudogene	0	0	6	123	53	777	7.83292803788406	4.16323577766738e-06	0.00133992430772223	Up
chr1	162146709	162175243	-	AL450163.1	lncRNA	158	309	465	5624	11621	600	4.81740081145898	0.000240581987375653	0.0186843293456417	Up
chr1	16228674	16231335	-	AL109627.1	lncRNA	1105	258	13	2	0	7	-7.90060966628875	7.62643677023251e-06	0.00198845818501435	Down
chr1	162378841	162386812	+	C1orf226	protein_coding	76	2356	394	385	2863	12231	2.92639408749651	0.0446649102027843	0.337807573834124	Up
chr1	162497251	162529631	+	UHMK1	protein_coding	85	167	196	90	3048	293	3.49867815008686	0.014332633041374	0.191916535008653	Up
chr1	163769339	163769691	-	AL355862.1	processed_pseudogene	0	12	39	0	0	0	-5.7402655424529	0.0370684566732521	NA	Down
chr1	16440721	16460078	+	NECAP2	protein_coding	1204	717	1130	179	182	102	-2.64005110207238	0.0262830181900736	0.261476141698797	Down
chr1	16460948	16468481	+	LINC01772	lncRNA	31	1341	7342	32	147	73	-4.21043683906694	0.00429829866474274	0.0979113385467432	Down
chr1	16520694	16521796	+	AL137802.1	lncRNA	1	0	25	1	92	454	4.97791089754503	0.00712291925585273	0.1314391995947	Up
chr1	16548651	16552531	-	AL355149.1	unprocessed_pseudogene	4	234	117	2208	53	302	3.49779566094139	0.0216986755549255	0.236189192943166	Up
chr1	165698750	165709968	+	AL451074.1	transcribed_processed_pseudogene	1779	2893	382	81	8	46	-5.24710018159351	9.91933719685256e-05	0.0107059915817993	Down
chr1	165724293	165827755	-	TMCO1	protein_coding	315	720	1254	2334	8055	768	2.92188630797922	0.0221432628920079	0.238741065097558	Up
chr1	165889725	165900995	-	AL358115.1	lncRNA	80	87	1207	2445	129	5783	3.13683110687523	0.0304593263366187	0.279804431312858	Up
chr1	165941235	165941769	-	AL606495.2	processed_pseudogene	86	1	22	0	0	0	-8.07295496562434	0.000349244635165937	0.0230198608695629	Down
chr1	166081183	166087483	+	AL626787.1	lncRNA	30	55	78	2329	144	95	4.34748650688055	0.00199687399031327	0.0650700519025054	Up
chr1	16656879	16667524	+	AL137798.2	lncRNA	4	1	7	4	8	106	3.29558468511739	0.0453468857391673	0.339706176797942	Up
chr1	167052836	167166479	-	GPA33	protein_coding	1276	10019	7332	2761	54399	86730	3.48952850662571	0.00933520834897253	0.152144305778761	Up
chr1	167219831	167220512	-	AL451050.2	lncRNA	0	4254	2011	9	0	45	-6.35396007052993	0.00142585873840948	0.0537896551527759	Down
chr1	167591392	167591846	+	AL031733.1	processed_pseudogene	1	4	0	15	209	6	6.03984653454095	0.000819532318833178	0.03788501328606	Up
chr1	167998660	167998726	+	MIR1255B2	miRNA	0	66	0	0	0	0	-6.27538334221504	0.036347883012378	0.305222272848487	Down
chr1	168401483	168407274	-	AL022100.2	lncRNA	132	182	50	24	0	22	-3.05516601015538	0.0477052440145777	0.349609015711197	Down
chr1	168449672	168451211	-	QRSL1P1	processed_pseudogene	2	14	12	179	157	829	5.79546355953002	4.48815198432885e-06	0.00140648447052762	Up
chr1	16873708	16873851	+	RNU1-5P	snRNA	10	2	31	0	0	0	-5.95235811272036	0.014421087754193	NA	Down
chr1	16976302	16977792	+	AL049569.2	lncRNA	5	41	249	3	1	0	-5.38677736658459	0.00176872403178284	0.0604805799863175	Down
chr1	170667381	170669425	+	Z97200.1	lncRNA	13	141	354	32	6	7	-2.7773545469515	0.0438015589513272	0.334081852099913	Down
chr1	171635417	171652688	-	MYOC	protein_coding	913	1030	1224	203	86	101	-2.83975430207705	0.0127818289001823	0.179634475790327	Down
chr1	171670517	171670939	-	PFN1P1	processed_pseudogene	0	1	0	59	0	5	6.11842011762102	0.0111312783716869	0.167437860980427	Up
chr1	17369	17436	-	MIR6859-1	miRNA	10	6	459	0	0	0	-8.95288894492769	3.04784643925163e-05	0.00513605254916343	Down
chr1	174090136	174090474	-	RPL30P1	processed_pseudogene	3	3	0	4	10	178	4.74072857417925	0.00814596015203121	0.141543981727293	Up
chr1	175156986	175192999	-	KIAA0040	protein_coding	830	1236	2385	844	2762	22581	2.7587450537606	0.0381943943054114	0.314182532019531	Up
chr1	176616273	176616786	-	PTP4A1P7	processed_pseudogene	27	13	0	1	1	0	-4.5809328983402	0.0436470073284111	0.33346700776039	Down
chr1	178411616	178411972	+	AL365357.1	processed_pseudogene	373	1	177	1	0	2	-7.95290721179239	3.70125119337925e-05	0.0057741134883613	Down
chr1	178651706	178652282	+	AL137796.1	lncRNA	0	1	10	24	4	173	4.73403129474811	0.0063670810446104	0.123086564025274	Up
chr1	178746683	178747754	-	PTPN2P1	processed_pseudogene	7	147	38	1	0	4	-4.81103002193564	0.00436902069091499	0.0986019102410802	Down
chr1	179968686	179969506	+	RPSAP16	processed_pseudogene	1	6	0	55	233	1	5.9284622617896	0.00129883494436856	0.0503263323075563	Up
chr1	180949699	180954887	-	KIAA1614-AS1	lncRNA	4558	65	655	134	52	13	-5.21185850742422	0.00128069507792767	0.0499654844849292	Down
chr1	18109389	18115861	+	AL365209.1	TEC	191	294	164	7237	374	70396	6.84813157020763	4.8743984933469e-06	0.00146334358130099	Up
chr1	18166929	18179346	-	IGSF21-AS1	lncRNA	74	801	347	214	5171	9141	4.09258764092898	0.00319622265316095	0.0837133829062866	Up
chr1	182433893	182434461	-	AL139344.1	processed_pseudogene	0	0	0	0	54	4	7.20924878341586	0.00474070132807082	0.103128481803051	Up
chr1	182955390	182956148	-	AL450304.1	processed_pseudogene	0	379	99	0	0	6	-5.84365192279712	0.00481905563481585	0.103899072150752	Down
chr1	183252263	183258968	+	AL354953.1	lncRNA	78	869	17	10	4	26	-4.23638638375047	0.00422790488232588	0.0971330558978084	Down
chr1	185217	195411	-	WASH9P	unprocessed_pseudogene	117	44	83	9	1	11	-3.72537948391011	0.00820840756855788	0.142278283885557	Down
chr1	185317779	185318530	+	AL078644.2	lncRNA	0	0	0	0	62	0	20.8174056233291	2.01318069613072e-13	2.99670334871959e-10	Up
chr1	185558371	185628944	-	LINC01350	lncRNA	801	4581	2005	481	322	270	-2.2916536001051	0.0437778594673693	0.33403759706787	Down
chr1	185646463	185657168	+	AL133383.1	lncRNA	27	185	189	1136	487	54	2.71616066011837	0.0419651585122208	0.328577724832613	Up
chr1	187706561	187708898	+	SLC4A1APP2	unprocessed_pseudogene	535	51	2	39	6	5	-4.13713383739726	0.0176780968758851	0.212000675022153	Down
chr1	188013642	188144768	+	AL136372.2	lncRNA	582	1917	777	4567	39473	1183	4.34205150374986	0.00242928703252112	0.0722015634249725	Up
chr1	1891471	1892658	+	AL109917.1	lncRNA	25	48	0	0	0	0	-6.99577362044992	0.00474867326986758	0.103128481803051	Down
chr1	191146025	191146961	-	HNRNPA1P46	processed_pseudogene	237	170	4	8	0	3	-5.52913882111346	0.00137555927976636	0.0523342441636349	Down
chr1	192716328	192716390	+	MIR4426	miRNA	44	0	0	1	0	0	-6.01190754448734	0.0276062593343869	0.267199570501483	Down
chr1	19282573	19288770	-	AKR7A3	protein_coding	20	2395	1418	201	2	83	-3.11526874127637	0.0490271783839599	0.353932592360734	Down
chr1	19297080	19297903	+	AL035413.1	processed_pseudogene	1219	313	4	0	0	0	-11.919450926029	6.25599354042089e-08	5.45110656662284e-05	Down
chr1	19303965	19312146	-	AKR7A2	protein_coding	858	908	19	126	19	14	-3.61563582189337	0.0195373455473557	0.222771249577765	Down
chr1	193090866	193106114	-	GLRX2	protein_coding	363	1586	922	84	215	63	-2.42600707425592	0.0419620214603929	0.328577724832613	Down
chr1	196977556	197009674	+	CFHR5	protein_coding	124	183	75	171	260	2373	2.80512050975563	0.0359688716427371	0.304184659529657	Up
chr1	197437976	197447469	-	AL136322.1	lncRNA	37	87	5	291	32	5158	5.32072268962814	0.00102560986837451	0.0434645859871565	Up
chr1	197688760	197690627	+	EEF1A1P32	unprocessed_pseudogene	2141	16	281	14	50	16	-5.35861648397224	0.00107366726871033	0.044665957167765	Down
chr1	19882395	19912945	+	OTUD3	protein_coding	152	8528	1180	157	133	200	-3.72594583860108	0.00575514534183564	0.115507060301729	Down
chr1	199006040	199021037	-	LINC01222	lncRNA	60	1516	21	39	36	46	-3.17148837800402	0.0315066412863455	0.2845738390919	Down
chr1	200551497	200620751	-	KIF14	protein_coding	208	252	799	997	334	4873	2.56090474158945	0.0437645659828158	0.33403759706787	Up
chr1	200623896	200669907	-	DDX59	protein_coding	1304	706	1321	197	186	156	-2.56690752628281	0.0286334765905724	0.270927739413823	Down
chr1	200872981	200874178	+	GPR25	protein_coding	0	28	151	0	0	0	-7.52662368945666	0.00154169631559684	0.0564863713800132	Down
chr1	201023949	201028792	+	AL358473.1	lncRNA	77	367	349	5	33	19	-3.19853580803693	0.0108346023827123	0.16527163540666	Down
chr1	201380833	201399915	-	LAD1	protein_coding	529	408	2087	7181	3016	4107	2.65490846652232	0.022880241379647	0.242263373825694	Up
chr1	20139326	20150386	+	PLA2G2F	protein_coding	31	381	1819	20571	10695	3705	4.80387345397298	0.000442317331178673	0.0263390791112271	Up
chr1	20184242	20186486	-	UBXN10-AS1	lncRNA	19	139	27	11	1	2	-3.28513181228657	0.0293264874611653	0.274388635728072	Down
chr1	20186096	20196050	+	UBXN10	protein_coding	958	3697	1053	79	148	114	-3.67658060581815	0.00163858910208259	0.0583296690844194	Down
chr1	201888680	201892306	+	SHISA4	protein_coding	7	62	64	701	81	180	3.44288310456109	0.00765981583491782	0.137124701110192	Up
chr1	202007945	202017183	+	ELF3	protein_coding	74	5339	873	161	126	215	-3.04022665591532	0.0255039933541772	0.257454129013275	Down
chr1	202438396	202439957	+	AC099336.1	transcribed_processed_pseudogene	3	40	14	0	1645	102	5.72962049415378	0.0021199293775945	0.0673298545331313	Up
chr1	202590596	202710454	-	SYT2	protein_coding	5423	13888	11191	7237	183581	138261	3.85082063485909	0.00350771667336265	0.0879290926570445	Up
chr1	202724495	202809470	-	KDM5B	protein_coding	218	1113	678	707	2515	5971	2.60372789683318	0.0311006941834032	0.282920719369701	Up
chr1	202986557	202988582	-	AC096632.2	transcribed_unprocessed_pseudogene	8	16	3	35	595	98	5.08556881391968	0.000514469216153797	0.0285776214849763	Up
chr1	203305491	203309602	+	BTG2	protein_coding	9	68	39	19	136	398	2.69314330026014	0.0450387118135588	0.33909546460261	Up
chr1	203626561	203744081	+	ATP2B4	protein_coding	10967	50356	14796	2568	2346	5191	-2.5766427068415	0.0245967517667728	0.252552986004145	Down
chr1	203729581	203729705	+	SNORA77	snoRNA	0	25	153	0	0	3	-5.24812767348517	0.0161654522322063	0.202193858083125	Down
chr1	203861599	203871152	+	SNRPE	protein_coding	20	37	24	347	40	53	2.67344513265081	0.0429963379091455	0.331327937274447	Up
chr1	204183006	204183537	+	AL592114.2	processed_pseudogene	0	164	10	0	0	0	-7.66012184084403	0.00163510745900128	0.0582976187353499	Down
chr1	204190341	204196491	-	KISS1	protein_coding	113	220	997	239	1653	6073	3.07360856684864	0.0221466169274543	0.238741065097558	Up
chr1	205091163	205091946	+	AL583832.1	processed_pseudogene	1	0	2	0	33	44	4.92857234828763	0.0175171799025773	0.21077846144142	Up
chr1	205233821	205236867	-	AC093422.2	lncRNA	5	21	22	0	0	0	-5.93326784425755	0.011197618881225	NA	Down
chr1	205351247	205351471	+	SNRPGP10	processed_pseudogene	1	0	0	94	4	1	6.77601485222842	0.00256341764632246	0.074062599537364	Up
chr1	206053173	206102449	+	RHEX	protein_coding	308	1355	1655	19811	600	2863	3.32538609785881	0.0150097036561799	0.195649795388061	Up
chr1	206491116	206497728	-	C1orf147	lncRNA	916	247	1250	165	85	91	-2.75050562155569	0.0259687813243401	0.259818578864034	Down
chr1	206695837	206696269	-	AL591846.1	processed_pseudogene	2	1	24	0	45	186	3.60959750931331	0.0470334592860693	0.346948241378242	Up
chr1	206767602	206774541	-	IL10	protein_coding	30	923	3721	44	60	126	-3.60484525415905	0.00900418550210756	0.14955828992587	Down
chr1	206903317	206923247	-	FCMR	protein_coding	71	235	176	58	13032	740	5.48525870527075	0.000520653452490122	0.0288219834204848	Up
chr1	209367662	209380518	+	LINC01698	lncRNA	2191	1531	21	48	15	75	-5.11560226054273	0.000846565505170087	0.0385759600410731	Down
chr1	209827972	209857565	+	UTP25	protein_coding	328	1866	789	191	42	157	-2.53526246846186	0.0319415621733636	0.286639615333689	Down
chr1	210231456	210234047	-	SERTAD4-AS1	lncRNA	1	6	0	3	53	62	4.43912562672497	0.011263458842838	0.16846575754658	Up
chr1	211417025	211417934	+	SNX25P1	unprocessed_pseudogene	1	1	10	24	0	343	5.30950884083336	0.00435068532781772	0.0983883887504453	Up
chr1	211583015	211583725	-	AC105275.2	lncRNA	2	8	3	206	41	3	4.68005220816682	0.00293335835136974	0.0795118475480763	Up
chr1	211715928	211725402	-	AC096637.1	lncRNA	32	281	253	4852	411	141	3.86710789412326	0.00694973138077523	0.129850583725823	Up
chr1	212299495	212331713	-	AL360091.3	lncRNA	108	226	69	4365	307	180	3.77385036640727	0.00838422264660225	0.143844951755973	Up
chr1	2141084	2145279	-	AL590822.2	lncRNA	391	12	357	46	15	45	-3.01907239131685	0.0367234864777828	0.307132175777931	Down
chr1	214605470	214608840	-	ABHD17AP3	unprocessed_pseudogene	8	6	8	11	43	88	2.74070909140753	0.0486717626038869	0.352907270717227	Up
chr1	21586472	21591187	+	LINC02596	lncRNA	3334	1031	2091	265	43	62	-4.27574148636403	0.00124527813426558	0.0490491304814088	Down
chr1	218541690	218541899	-	U3	snoRNA	2	1	0	58	0	10	4.28356655765887	0.0454071500859369	0.340077659710712	Up
chr1	219608010	219613145	-	ZC3H11B	protein_coding	7	32	6	0	0	0	-5.98954047385349	0.0115011409994809	NA	Down
chr1	21983606	22030617	+	AL590556.3	lncRNA	117	540	1663	9395	791	5620	3.37124296667025	0.0086812511835648	0.146706574518852	Up
chr1	22001657	22012542	+	CELA3A	protein_coding	11	198	509	9057	670	1486	4.69498288378716	0.000900807904142255	0.0398777724603247	Up
chr1	220220291	220220593	+	KF455155.1	processed_pseudogene	76	214	2	8	9	0	-3.80803566255431	0.0291666897692729	0.273629199581742	Down
chr1	220786913	220819659	+	MARC1	protein_coding	1030	1485	3889	184	357	412	-2.30943810494382	0.0397959363167973	0.320421416479059	Down
chr1	220786990	220884503	+	AL445423.3	protein_coding	16238	9986	6737	3056	1360	2423	-2.42183341020706	0.0467916137075996	0.345735346371043	Down
chr1	220879431	220885059	+	HLX	protein_coding	14548	1469	33	1183	29	321	-4.02061832331587	0.0240131416119407	0.249281058782664	Down
chr1	22117313	22143969	-	WNT4	protein_coding	173	6214	5970	251	377	651	-2.60196420372793	0.0414075713239269	0.326697324546663	Down
chr1	2212523	2220738	+	AL590822.1	lncRNA	25	999	323	23	10421	2274	4.05518873351102	0.0140793075760871	0.190307704561374	Up
chr1	221549362	221554314	+	AL360013.3	lncRNA	40	85	29	23	851	93	3.05495169937031	0.0382813648927698	0.314535823549724	Up
chr1	222452738	222454705	-	AL513314.1	lncRNA	142	42	164	2	12	3	-4.20298727277559	0.00306426209187804	0.0813909020314817	Down
chr1	223144049	223144954	+	AL359979.2	lncRNA	2	76	7	3	0	0	-4.23594608035121	0.0440439308745969	0.335158676108539	Down
chr1	223538007	223665734	-	CAPN8	protein_coding	3214	5368	7021	1780	70956	6578	2.88326390996936	0.0449298004511505	0.338775247175465	Up
chr1	224297646	224298600	+	AC092809.1	processed_pseudogene	2	0	0	5	0	96	5.00739576186466	0.0306393703532561	0.280808493040039	Up
chr1	225465021	225473837	+	AC092811.1	lncRNA	1734	4216	714	71	250	358	-3.12839900540409	0.0131352843136182	0.182546017022181	Down
chr1	226188870	226189221	-	AL592045.1	processed_pseudogene	2	28	25	0	0	0	-5.99783305194183	0.0114137805449584	NA	Down
chr1	226331999	226333655	-	AL359742.1	unprocessed_pseudogene	15	3	9	1	0	0	-4.81579347486535	0.0401480719647055	NA	Down
chr1	226493188	226493489	-	CDKN2AIPNLP1	processed_pseudogene	0	34	400	0	0	0	-8.78293626443148	0.000169219136824529	0.0150941369726245	Down
chr1	226668897	226676345	+	ITPKB-AS1	lncRNA	17	17	87	45	576	150	3.31569757744066	0.0150421391793781	0.195675764599697	Up
chr1	226870184	226896105	+	PSEN2	protein_coding	6913	8995	739	1289	418	1165	-2.63614950644068	0.0468429932882569	0.345903245685944	Down
chr1	227696892	227706699	-	ZNF847P	unprocessed_pseudogene	24	349	201	15	0	9	-4.04910004367433	0.0070241659461811	0.130561044967388	Down
chr1	227730425	227735411	-	JMJD4	protein_coding	7	124	49	684	428	703	3.90853110209914	0.00128780629825614	0.0499654844849292	Up
chr1	227815693	227846470	+	PRSS38	protein_coding	209	880	278	4107	2146	1209	2.86243724573705	0.0160122815867454	0.201263767030265	Up
chr1	228121523	228123771	+	AL359510.2	TEC	10	35	12	140	15	155	2.67933159513585	0.0424409963906249	0.329466448512619	Up
chr1	228203503	228213664	-	OBSCN-AS1	lncRNA	21	325	130	1147	3666	430	4.21764797216887	0.0015916131426912	0.057376770456754	Up
chr1	228424845	228425325	-	HIST3H3	protein_coding	0	256	83	0	9	0	-4.32425827730546	0.0410406085819782	0.32516649846777	Down
chr1	228456979	228457873	-	HIST3H2A	protein_coding	0	2049	1130	18	10	10	-5.67008409701202	0.000907773836946792	0.0399386949814337	Down
chr1	228776312	228776865	+	AL078624.2	processed_pseudogene	161	42	3175	0	0	4	-9.16329177416856	5.6107019908406e-07	0.000274578532359973	Down
chr1	229022773	229038274	-	LINC02815	lncRNA	9265	204	1641	123	250	293	-4.55923600693603	0.00256653598956631	0.074062599537364	Down
chr1	229271062	229305894	+	RAB4A	protein_coding	193	965	4407	265	95	257	-2.5012190837772	0.0440796647271914	0.335266344981672	Down
chr1	229319403	229323087	+	AL117350.1	lncRNA	4	13	19	1648	158	13	6.17818143590346	5.29765886531388e-05	0.00727918703705148	Up
chr1	229440284	229441020	-	AL160004.1	lncRNA	484	122	3	0	0	0	-10.5849402919429	1.26791757849248e-06	0.000526701808042371	Down
chr1	230057990	230282122	+	GALNT2	protein_coding	5053	12156	11826	9495	91076	21471	2.60250684243541	0.0405416479895698	0.323242659454673	Up
chr1	231332753	231337852	-	EXOC8	protein_coding	11	529	504	38	23	14	-3.05174060743666	0.0239406530525895	0.248970070683075	Down
chr1	231475956	231476288	-	SNRPD2P2	processed_pseudogene	0	1	0	5	43	0	5.9506069056815	0.0147714107137124	0.193882574123241	Up
chr1	232221938	232222174	-	BX323014.1	processed_pseudogene	2	70	507	4	4	0	-5.25362076173534	0.00233959551578992	0.0707123940791834	Down
chr1	232222866	232223145	+	RN7SL299P	misc_RNA	1	4	0	102	35	29	5.36655571976667	0.00085837017575854	0.0388168032012327	Up
chr1	232718071	232722250	+	LINC01745	lncRNA	11	43	145	5	4	0	-3.70898275919564	0.0196837440613625	0.223807051747987	Down
chr1	232727251	232751299	-	LINC01744	lncRNA	81	374	520	1162	368	1888	2.27862346927216	0.0487560247575488	0.353236460041255	Up
chr1	23303771	23344336	-	HNRNPR	protein_coding	1166	723	5727	516	63	266	-2.75253604915054	0.0309419532587734	0.282320856985252	Down
chr1	233836080	233836432	-	AL663058.1	processed_pseudogene	1	0	4	87	5	283	6.47070269765407	0.000147443650875705	0.0138252609646576	Up
chr1	234527887	234531803	-	LINC01354	lncRNA	10	33	47	501	13	296	3.59317698735303	0.00835401700079691	0.143553274340293	Up
chr1	234957342	234970062	-	AL391832.2	lncRNA	49	1716	74	356	8313	1203	3.19918378874744	0.0426383556527138	0.329994639448267	Up
chr1	234979647	234980804	-	AL391832.3	lncRNA	8	252	655	6	6	0	-5.3735812806525	0.000776985865788681	0.0369119947543891	Down
chr1	235097187	235097412	-	AL732292.1	processed_pseudogene	0	0	1	0	145	141	8.37468922779455	0.000138738220240415	0.0133237175217442	Up
chr1	235104180	235104609	-	AL732292.2	lncRNA	0	0	0	1	15	10	5.9002141822601	0.0213526730496354	NA	Up
chr1	235131634	235328219	-	ARID4B	protein_coding	947	1778	2207	13922	2593	4074	2.39655556561358	0.0417876988151592	0.328246600741328	Up
chr1	235542159	235542390	-	MTCO3P46	processed_pseudogene	0	0	0	2	47	0	6.98487941955854	0.00779626748431602	0.138292778489171	Up
chr1	236819634	236820518	+	RPSAP21	processed_pseudogene	59	8	129	9	888	580	3.1973823440498	0.0394863347158053	0.319657672268784	Up
chr1	23691742	23696835	+	RPL11	protein_coding	121	16	114	1942	89	1719	3.72189356383115	0.00921554991027202	0.151095500158662	Up
chr1	237004103	237004441	-	MT1HL1	protein_coding	2	0	48	0	0	0	-5.75617399500387	0.0430232009364443	NA	Down
chr1	23706901	23778296	-	ELOA-AS1	lncRNA	472	1457	1281	3325	1465	8693	2.37133023541194	0.0387265764654474	0.316374787154839	Up
chr1	23743155	23762059	+	ELOA	protein_coding	50	89	161	2960	1233	82	4.31107194729909	0.00147427370582441	0.0548230734855292	Up
chr1	237877864	237890922	-	ZP4	protein_coding	42	211	44	283	543	614	2.67097857756254	0.0262487012405469	0.261280259631802	Up
chr1	238491358	238492644	+	KRT18P32	processed_pseudogene	3	616	680	24	14	47	-3.27586400705293	0.0241036765056587	0.249595316859321	Down
chr1	239247808	239250818	-	AC093426.1	lncRNA	35	172	7	2	0	0	-6.41675616250175	0.000917608278927932	0.0401734752018387	Down
chr1	23964347	23980927	-	SRSF10	protein_coding	30	172	33	1235	136	74	3.03681821024996	0.0308034536201989	0.281661986327516	Up
chr1	240142670	240145389	-	AL359918.1	processed_pseudogene	100	49	401	853	1838	36	2.89689368799788	0.0471458347898071	0.347060570341203	Up
chr1	240489573	240612155	-	GREM2	protein_coding	1591	995	1911	2336	14383	36798	3.58231384675908	0.00556960056504533	0.113310922657314	Up
chr1	240769420	240771534	-	THAP12P8	processed_pseudogene	294	41	18	38	2	9	-3.39229607935737	0.0349327173947713	0.299673148982174	Down
chr1	240998451	240998794	-	AL590682.1	processed_pseudogene	0	0	0	0	41	4	6.83408479037347	0.00885584319609209	0.148812322756533	Up
chr1	24154168	24187959	-	IFNLR1	protein_coding	7996	7736	4295	946	258	255	-3.7767399970274	0.0023047021911087	0.070072753853071	Down
chr1	241957767	241959062	+	BECN2	protein_coding	0	958	108	7	7	14	-4.64268883451736	0.00723935195267655	0.133037987916342	Down
chr1	241995490	241999098	-	MAP1LC3C	protein_coding	612	363	76	45	8	13	-4.25531080507982	0.00245131577535963	0.0724944172803996	Down
chr1	242671140	242671576	+	AC099785.1	processed_pseudogene	0	147	12	0	0	0	-7.52661571584743	0.00195592533231386	0.0642828265840962	Down
chr1	243135898	243140588	+	AL606534.1	lncRNA	26	418	0	5	3	0	-5.19903519392585	0.00845096936370377	0.144589792452608	Down
chr1	243267257	243268119	-	FCF1P7	processed_pseudogene	25	1	0	0	0	1	-5.21202570028473	0.0497478314685427	0.357066595473912	Down
chr1	24356999	24416934	-	STPG1	protein_coding	563	2897	5791	1650	14170	27949	2.82179778371496	0.0288398593942225	0.271704635247521	Up
chr1	244064330	244067909	+	AL590483.3	TEC	10	51	317	85	274	1714	3.0517227080061	0.0326548643987795	0.289334084981746	Up
chr1	244729898	244730962	-	AL451007.3	protein_coding	2	0	0	46	57	8	5.60445809245471	0.00328959559600869	0.0848525651028235	Up
chr1	246516039	246524287	-	LINC01743	lncRNA	59	139	210	2870	37	456	3.45499511563341	0.0153639966377733	0.196822865556037	Up
chr1	246527030	246528155	+	AL356583.3	unprocessed_pseudogene	0	10	96	763	111	4	3.89930577778479	0.030495445906557	0.280064217226671	Up
chr1	246540561	246566261	-	TFB2M	protein_coding	82	360	3774	97	57	179	-2.95385238175594	0.0281128692013668	0.269113679587039	Down
chr1	246772301	246775772	+	AL591848.4	lncRNA	4	27	54	532	16	254	3.81902972672189	0.00622204038372731	0.1211348189148	Up
chr1	247210691	247241823	-	AL390728.5	lncRNA	87	693	98	3956	506	306	2.90559938081935	0.0371842265038118	0.309001929515798	Up
chr1	247229940	247231880	+	AL390728.1	processed_pseudogene	15	64	24	75	291	148	2.79976850492532	0.0240523949509823	0.249281058782664	Up
chr1	247337886	247348076	-	AC104335.1	lncRNA	17	64	6	91	26	783	3.4551554799604	0.0185691553820702	0.217360116652837	Up
chr1	247738615	247739559	+	OR14K1	protein_coding	3	0	4	266	0	19	5.39903467238018	0.00668191931551045	0.126747470634085	Up
chr1	247965233	247966386	+	OR2AK2	protein_coding	5	13	14	0	0	0	-5.44572295445886	0.0303316414894188	NA	Down
chr1	248484245	248485484	-	AC138089.1	lncRNA	214	0	35	0	0	4	-6.67513521027415	0.00231658886239803	0.0702547853218757	Down
chr1	248708202	248708641	+	CR589904.1	processed_pseudogene	5	2	238	2	0	0	-6.14343783042072	0.00353712944739002	0.0881814023084498	Down
chr1	248739415	248755759	-	LYPD8	protein_coding	248	476	825	351	12502	2254	3.88954002757438	0.00522330524836849	0.109124315788283	Up
chr1	24919345	24919416	-	MIR6731	miRNA	0	0	0	0	0	43	6.3197457141767	0.0384119455135188	NA	Up
chr1	2530064	2547460	+	AL139246.5	lncRNA	3651	1328	2837	164	192	517	-3.30919046119106	0.00725162567689691	0.133126581350022	Down
chr1	25336429	25337465	-	AL928711.1	unprocessed_pseudogene	2	69	43	0	0	4	-4.34437906345184	0.0260274571536065	0.260034701575833	Down
chr1	2566410	2569888	+	AL139246.2	TEC	0	33	22	141	197	482	4.52198209189617	0.00151000858827777	0.0556708532675162	Up
chr1	2581560	2584533	+	AL139246.3	lncRNA	34	8	409	0	8	9	-4.06009009301821	0.0147387608429099	0.193882574123241	Down
chr1	26177484	26189884	+	CNKSR1	protein_coding	11171	328	5286	58	532	163	-4.65374387203408	0.00231080628547825	0.0701389588349283	Down
chr1	26317958	26320523	+	CD52	protein_coding	12398	2112	34	6	62	4	-7.98782823393346	6.64463090712502e-06	0.00181205678745833	Down
chr1	26326688	26327033	+	AL451139.1	processed_pseudogene	0	0	0	0	32	0	6.37957377245338	0.0363248882968914	0.305222272848487	Up
chr1	26472440	26476642	+	HMGN2	protein_coding	12	47	10	88	83	373	3.19479737593666	0.012343478474022	0.176384349657697	Up
chr1	266855	268655	+	AP006222.2	lncRNA	29	5	229	8	4	6	-3.30472067244545	0.026608196013576	0.262660194358824	Down
chr1	26692132	26694131	-	AL512408.1	lncRNA	1655	188	15	15	0	8	-6.98482506170998	0.000103277930190911	0.0109483799883392	Down
chr1	26826688	26857604	+	ZDHHC18	protein_coding	9257	7664	3363	2227	464	827	-2.6327805054285	0.03789236496188	0.312527912416215	Down
chr1	27325329	27325796	+	ACTG1P20	processed_pseudogene	72	99	4	11	0	0	-4.03906693550452	0.0343298628475039	0.296766964231864	Down
chr1	27660328	27662722	-	LINC02574	lncRNA	0	2	3	2	8	101	4.90755481061514	0.00772455503474007	0.13757965287651	Up
chr1	2768091	2784733	+	AC242022.2	lncRNA	416	35	1950	105	12	45	-3.48808599973271	0.0156148051014739	0.198096204634288	Down
chr1	27827812	27831209	-	AL020997.4	lncRNA	2	9	6	45	23	264	4.57361241700447	0.000924728530133421	0.040287715535386	Up
chr1	31259568	31296788	-	SNRNP40	protein_coding	665	2085	320	69	111	93	-3.20628951016562	0.00859664042725258	0.145897852381757	Down
chr1	31487589	31488930	-	AC209007.1	processed_pseudogene	17	94	60	3	0	11	-3.27561842094557	0.0349626466879133	0.299745753041925	Down
chr1	3205988	3208664	+	AL512383.1	TEC	140	52	218	2237	243	530	2.97925879835605	0.0233296823980986	0.245348411054625	Up
chr1	32214472	32222359	-	TMEM234	protein_coding	46	48	81	311	698	32	2.9753529890924	0.0281746857780154	0.269488795025328	Up
chr1	32333839	32336233	-	MARCKSL1	protein_coding	14	7	5	0	3268	747	7.28432085283996	9.71109407528289e-05	0.010609444521085	Up
chr1	32775237	32818153	-	YARS	protein_coding	2867	424	869	158	351	246	-2.75984039374856	0.0416352737646908	0.327481319956755	Down
chr1	33162851	33166298	+	AL662907.2	TEC	373	102	583	9	28	16	-4.13684192677753	0.00136955692264716	0.0521614297031661	Down
chr1	33466249	33468954	+	TLR12P	unitary_pseudogene	1	18	29	199	498	107	4.88467818485227	0.000282150090702483	0.0203632565461539	Up
chr1	34759740	34762327	+	GJB4	protein_coding	2918	100	24161	546	30	26	-4.90844799859941	0.0029437268109304	0.0796194782106034	Down
chr1	35557473	35567274	+	NCDN	protein_coding	70	292	358	231	2101	6063	3.98155473856653	0.00222852042984811	0.0688004461184209	Up
chr1	35569813	35577729	-	AC004865.2	lncRNA	14	804	590	2117	1691	6892	3.5190649633961	0.00819528841942725	0.142124601351475	Up
chr1	36084094	36088275	+	TEKT2	protein_coding	2701	2069	681	39	11	51	-5.97814982793432	3.5933854376218e-06	0.00119975415662653	Down
chr1	36224432	36305357	+	THRAP3	protein_coding	1722	1453	10345	476	384	459	-2.83102855601768	0.0160357424494413	0.201433508792648	Down
chr1	36329630	36335406	+	AL591845.1	lncRNA	10	17	130	1498	283	551	4.531650803316	0.000461857730660646	0.0270237225251354	Up
chr1	36391238	36397908	-	LSM10	protein_coding	24	147	110	1286	951	683	3.94420792838784	0.000515157123480048	0.0285776214849763	Up
chr1	36466043	36483278	-	CSF3R	protein_coding	1630	16813	1086	581	126	444	-3.66983374751726	0.00579230270463965	0.115892841979676	Down
chr1	3736943	3737103	+	AL136528.3	misc_RNA	0	73	3	1	0	0	-5.51079304614404	0.0275071256045858	0.266666035244731	Down
chr1	37544763	37545294	+	FTH1P1	processed_pseudogene	0	18	8	7	33	286	4.13017615683592	0.0119789621998367	0.173726509698636	Up
chr1	37596126	37607336	+	AL513220.1	lncRNA	108	2077	57	101	17	29	-3.4106505315619	0.0200880209717538	0.226621415623648	Down
chr1	37611350	37634892	-	RSPO1	protein_coding	82	1957	8948	195	188	349	-3.15142498303888	0.0200397261579413	0.226413414608619	Down
chr1	3782815	3783111	+	RN7SL574P	misc_RNA	0	51	3	0	0	0	-5.97689325915642	0.0302835692512643	NA	Down
chr1	37860697	37861580	+	AL929472.2	lncRNA	2	1	0	33	4	32	4.30949805564572	0.0192692214257119	0.221001671795168	Up
chr1	37956975	37990075	-	SF3A3	protein_coding	507	1575	457	194	1467	16885	2.96767539619156	0.0430067502157792	0.331327937274447	Up
chr1	38474825	38516520	+	LINC01685	lncRNA	5863	7213	2705	901	404	1641	-2.48277293360631	0.0396185309203087	0.319930383618451	Down
chr1	38859912	38965038	+	AL139260.1	lncRNA	288	1433	1691	1628	3361	6852	2.3011342522286	0.0449524212763734	0.338834006007778	Up
chr1	38885807	38941830	-	RHBDL2	protein_coding	205	763	1186	1108	1765	6318	2.53657272257309	0.0309143447358749	0.282314664030964	Up
chr1	39659121	39672038	-	NT5C1A	protein_coding	317	1213	6293	542	53	214	-2.60420243455101	0.0490864252112489	0.354077153630379	Down
chr1	39769523	39771348	-	OXCT2	protein_coding	29	0	0	0	0	0	-6.37038442488071	0.0343568084932207	0.296766964231864	Down
chr1	40040233	40072649	+	CAP1	protein_coding	288	348	170	428	780	5161	2.88369135390996	0.0275224362819767	0.266666035244731	Up
chr1	40464319	40466767	+	AL031985.3	lncRNA	4	17	163	3	0	0	-5.17027857178497	0.00759279091485747	0.136832643311251	Down
chr1	40515754	40517174	-	AL603839.2	lncRNA	0	0	4	79	6	10	5.23960975413612	0.0070428576406652	0.130704461928709	Up
chr1	40659848	40667480	+	AL031289.2	lncRNA	138	696	598	46	26	25	-3.35260172682691	0.00331600373000738	0.0851312864271887	Down
chr1	42817122	42844991	+	ERMAP	protein_coding	2031	1099	1050	127	335	141	-2.80827205945334	0.0254772684242932	0.257454129013275	Down
chr1	42832522	42846422	-	AL512353.1	lncRNA	2006	678	645	80	93	144	-3.6716038822607	0.00399414172736195	0.0942961348863425	Down
chr1	43269983	43274002	+	TMEM125	protein_coding	3	6490	1224	75	27	361	-3.56264892390753	0.0317027183313152	0.285356415315252	Down
chr1	43354684	43358658	-	AL139289.2	lncRNA	201	172	0	2	13	11	-4.00719293808469	0.0241551932294365	0.249911461952394	Down
chr1	43364648	43364715	-	MIR6734	miRNA	0	46	5	0	0	0	-5.8860735443365	0.0327249050803269	NA	Down
chr1	43383917	43389808	-	MED8	protein_coding	9	176	71	16	115	1397	2.9942324979887	0.0489608671647343	0.353932592360734	Up
chr1	44213455	44220681	+	DMAP1	protein_coding	1450	4809	10205	437	179	1194	-2.73552895553339	0.0206335246287007	0.229762699253698	Down
chr1	44777843	44777912	+	SNORD38A	snoRNA	18	0	203	0	0	0	-7.99471155464365	0.000800200058072702	0.0377269326519208	Down
chr1	44783585	44788170	-	BEST4	protein_coding	56	273	93	377	214	1478	2.57013729887281	0.0362182159985045	0.305222272848487	Up
chr1	4479131	4484375	-	AL355602.1	lncRNA	18	342	569	1218	997	1051	2.5421590612203	0.0395852606842929	0.319904039213861	Up
chr1	45010950	45015575	+	UROD	protein_coding	36	16	18	236	4419	17	6.16455016285663	0.000203782830382467	0.0170096766715272	Up
chr1	45340052	45343973	+	TOE1	protein_coding	165	396	233	4	45	22	-3.08838174186512	0.0173720270743291	0.210261741935824	Down
chr1	45493866	45500079	-	CCDC163	protein_coding	1468	31	458	63	43	36	-4.17306522764756	0.00511152861694439	0.107986501670769	Down
chr1	45620044	45624057	-	CCDC17	protein_coding	815	449	571	10	64	205	-2.86966749356981	0.0335311862353993	0.293172204664621	Down
chr1	46043661	46176488	-	AL358075.4	protein_coding	14683	1338	5705	727	1437	2132	-2.68873378822801	0.0497153877473609	0.357066595473912	Down
chr1	46891639	46892830	+	AL731892.1	processed_pseudogene	364	23	77	32	0	0	-4.31711622250466	0.0268594229290344	0.263585529716708	Down
chr1	47002995	47003148	-	CYP4A44P	unprocessed_pseudogene	0	5	0	141	8	0	5.45575090605514	0.0134170911447616	0.184426926181842	Up
chr1	47164510	47165920	-	MTND1P34	transcribed_processed_pseudogene	5	2	191	3	0	1	-4.89305394383769	0.0103666515709171	0.161021142335223	Down
chr1	47497894	47498341	-	RPL21P24	processed_pseudogene	0	0	1	1	10	33	5.53935876344573	0.0150912350492037	0.195675764599697	Up
chr1	48172972	48206857	+	AL109659.1	lncRNA	286	2057	6901	375	188	323	-2.68468035416606	0.0276871540579447	0.267451451630902	Down
chr1	48222685	48248644	+	SLC5A9	protein_coding	5109	15706	9455	691	228	403	-4.17491254758673	0.000199487219737907	0.0166901192626153	Down
chr1	49841821	49846400	+	ZNF859P	unprocessed_pseudogene	827	4998	167	447	15	15	-3.2856374529818	0.0395245491686016	0.319749664639559	Down
chr1	50417550	50423443	-	DMRTA2	protein_coding	27	30	16	675	141	231	3.87805346656437	0.00202758870634688	0.0655525850988618	Up
chr1	51102221	51148086	+	C1orf185	protein_coding	189	134	258	365	4666	4094	4.15003603558223	0.00138781936032471	0.0526325335961788	Up
chr1	51709062	51709940	+	SLC25A6P3	processed_pseudogene	39	19	6	2	4	0	-3.54030995162482	0.048405181486407	0.352338041687427	Down
chr1	52050918	52052683	+	TXNDC12-AS1	lncRNA	9	14	3	2084	3	119	6.46515888225893	0.000141630573390786	0.0135421077685194	Up
chr1	52179848	52180553	+	PDCL3P6	processed_pseudogene	8	11	17	0	0	0	-5.71990268409211	0.0176067239375317	NA	Down
chr1	52353487	52353877	+	AL513218.1	lncRNA	10	213	8	0	3	0	-5.54160953876561	0.00414057174550841	0.0957423466720309	Down
chr1	52602371	52609051	+	GPX7	protein_coding	19	62	168	496	53	1048	3.14311317803635	0.0157002688973218	0.198756947681369	Up
chr1	52684449	52698347	-	COA7	protein_coding	1910	1693	1184	41	47	24	-5.35328626880374	8.37610852218137e-06	0.00210729913348542	Down
chr1	52895910	52927212	-	ECHDC2	protein_coding	440	3128	603	18213	2921	2486	2.95676152984939	0.024958903808395	0.254570033770791	Up
chr1	53196792	53214197	+	CPT2	protein_coding	36	251	2085	76	28	39	-3.27244211915212	0.0164909787653007	0.204633628478766	Down
chr1	53214099	53220634	-	CZIB	protein_coding	249	415	280	79	23	42	-2.53007861772069	0.0312268362474032	0.283300628708427	Down
chr1	53288024	53289706	+	AL355483.1	lncRNA	1939	739	493	191	5	23	-4.15119353765317	0.00588007963298027	0.116963165305245	Down
chr1	53304536	53307462	+	AL355483.2	lncRNA	17	154	92	2212	27	2777	4.68932864376342	0.0011139272285668	0.045846832074365	Up
chr1	53891239	53911086	+	DIO1	protein_coding	7979	892	4128	243	74	183	-5.00121292358079	0.000196295294427514	0.0165783673603379	Down
chr1	53974969	53976031	-	HNRNPA3P12	processed_pseudogene	16	7	10	0	0	0	-5.98940100728036	0.0118018666308973	NA	Down
chr1	54285405	54287371	+	AL161644.1	lncRNA	10	22	9	62	668	3	4.62409685899097	0.00409932796880061	0.0951723378179887	Up
chr1	54416256	54420860	+	AL035415.1	lncRNA	29	9	651	7	18	0	-3.86712112629715	0.0256541510694164	0.258167478015465	Down
chr1	54792885	54794905	+	AC096536.1	lncRNA	5	13	61	42	40	346	2.92231452806312	0.0326003516921028	0.289301900378755	Up
chr1	54887563	54888850	+	DHCR24-DT	lncRNA	51	462	1463	5	14	0	-5.79341310684412	0.000180878549411689	0.0158768702155592	Down
chr1	55938714	55939280	-	PIGQP1	transcribed_unprocessed_pseudogene	0	10	25	5	33	1080	5.53298866809354	0.00173940044241909	0.0601045841435937	Up
chr1	57386576	57387450	+	AL390243.1	lncRNA	4	6	65	1	0	0	-5.430672075618	0.013496534253421	0.185233840262568	Down
chr1	57605847	57606206	-	RPS20P5	processed_pseudogene	1	1	0	8	0	48	4.7051460480978	0.0355248227242351	0.302119736121539	Up
chr1	58780791	58784047	-	JUN	protein_coding	9	61	66	0	238	1039	3.68543438064217	0.0319963270345682	0.287058961152674	Up
chr1	60097415	60097976	+	PGBD4P8	processed_pseudogene	6775	1357	32	4	0	12	-9.67204941349638	7.97185417460963e-08	6.62312768344021e-05	Down
chr1	6234692	6239444	+	LINC00337	lncRNA	3	12	166	76	369	281	2.84397317381296	0.0476019140217596	0.349266456855075	Up
chr1	6244179	6245578	+	HES3	protein_coding	0	2	1	13	10	64	5.23472968214276	0.00339450353605651	0.0863604799376368	Up
chr1	63547082	63550636	+	DLEU2L	lncRNA	24	6	8	10	175	358	3.51761093699683	0.0191627009727381	0.22055009415305	Up
chr1	6429834	6429896	-	MIR4252	miRNA	0	71	1	0	0	0	-6.39884247531557	0.018783382255103	0.218321471847721	Down
chr1	64918443	64918683	+	AL606517.2	processed_pseudogene	1	15	93	0	0	4	-4.1608918070262	0.0434916098183063	0.333049399003069	Down
chr1	64984608	64986087	-	SLC2A3P2	processed_pseudogene	2	1	29	16	2348	149	7.19024772785085	2.59176496170394e-05	0.00472297543399678	Up
chr1	65092392	65092614	-	MRPS21P1	processed_pseudogene	1157	0	144	0	0	7	-8.30671727098646	0.000183417282126849	0.0159319941891089	Down
chr1	67561073	67561446	+	AL590559.1	processed_pseudogene	2	213	192	3	0	13	-4.12527168189635	0.0139650541243532	0.189408336595489	Down
chr1	6767954	6770038	+	AL591163.1	lncRNA	2	20	0	213	49	0	4.06080909023287	0.0397319794122602	0.320122905841903	Up
chr1	68381441	68381657	-	AL139413.1	processed_pseudogene	0	38	165	0	0	0	-7.71494120804685	0.0010268470419359	0.0434645859871565	Down
chr1	68974010	69023558	+	AL691520.1	lncRNA	4310	305	1192	281	120	214	-3.67300656220627	0.00879162834331027	0.147921088511833	Down
chr1	69919322	69920317	+	PIN1P1	transcribed_processed_pseudogene	2	149	259	0	0	0	-8.78095801959746	2.13906883980801e-05	0.00410850722054523	Down
chr1	70218589	70221023	-	AL353771.1	lncRNA	48	521	2004	0	6	11	-6.52727094664311	1.94340410073926e-05	0.00381473140103901	Down
chr1	70715933	70720289	-	AL513285.1	lncRNA	251	88	140	35	32	16	-2.62240590562771	0.0428635027414048	0.330876973949155	Down
chr1	72636547	72899240	-	AL583808.1	lncRNA	1420	2328	2873	2342	39578	12356	3.48682979965907	0.00759054090338914	0.136832643311251	Up
chr1	75926454	76019356	+	AC092813.1	lncRNA	3998	13202	1630	712	565	1113	-2.7636179878854	0.0234064015129982	0.245722507802487	Down
chr1	78094807	78094915	-	RNA5SP22	rRNA_pseudogene	0	0	0	3	0	34	6.12433912107694	0.0276713921798868	NA	Up
chr1	7942372	7942726	+	AL009183.1	processed_pseudogene	25	10	4	0	0	0	-6.43752982425561	0.00573017845559539	0.115394940995572	Down
chr1	7991134	8005312	+	AL034417.4	lncRNA	143	2080	1008	96	63	12	-3.55902858048367	0.00634853959732423	0.122994347675926	Down
chr1	80092103	80093237	-	AC098657.1	processed_pseudogene	0	7	0	62	0	320	6.13423715628291	0.00338481028256613	0.0861884157838026	Up
chr1	81209834	81222076	+	AC093154.1	lncRNA	40	192	9	195	823	751	3.23318899481674	0.0177833443091501	0.212512181325439	Up
chr1	81501794	81503468	+	AL138799.1	processed_pseudogene	71	94	15	2	3532	257	4.60921877345745	0.00860626937560285	0.14592262621899	Up
chr1	81505099	81506296	+	AL138799.2	lncRNA	5	1	0	9	1	230	4.68827066435144	0.0155179467096356	0.197370641211748	Up
chr1	8201518	8215210	+	LINC01714	lncRNA	222	257	400	645	8072	284	3.82772014947276	0.00764956701943554	0.137124701110192	Up
chr1	84785427	84786714	+	AC104169.1	lncRNA	1	1	3	59	4	13	4.28315452150433	0.011569369026259	0.170299014611909	Up
chr1	85133794	85133873	+	MIR4423	miRNA	0	341	37	0	0	0	-8.76926127181163	0.000177225113889096	0.0156330054165135	Down
chr1	85249953	85259672	-	C1orf52	protein_coding	28	33	30	40	664	254	3.67437460008667	0.00624258913638574	0.121324230507499	Up
chr1	85599131	85600734	+	AC092807.1	lncRNA	9	115	71	706	1389	4	4.2029575915256	0.0075990472870405	0.136832643311251	Up
chr1	85883680	85883798	-	RNA5SP51	rRNA_pseudogene	0	1	0	53	0	0	5.85883998388349	0.0323431816655443	0.287857539860879	Up
chr1	86029854	86030589	+	AC104455.1	processed_pseudogene	1	0	0	13	28	0	5.67065896494068	0.0217977122412609	0.236318206250958	Up
chr1	89427533	89525472	-	AL596214.1	lncRNA	14148	2497	7389	1530	1708	1519	-2.54008566862507	0.0482955765581956	0.352114178069702	Down
chr1	911435	914948	+	AL645608.2	lncRNA	13	324	18	10	0	0	-4.5911905804186	0.0140323477166198	0.190032457231328	Down
chr1	914171	914971	+	AL645608.4	lncRNA	9	283	5	0	0	0	-8.50116454974184	8.49457239145028e-05	0.00985287658066757	Down
chr1	91534666	91535593	-	WDR82P2	processed_pseudogene	41	467	22	4	6	0	-5.11215841293056	0.00167075271070659	0.058747677746056	Down
chr1	916865	921016	-	LINC02593	lncRNA	8	46	290	21	1528	194	3.30320101986084	0.0362600915679546	0.305222272848487	Up
chr1	92066306	92067839	+	LPCAT2BP	unitary_pseudogene	63	12	560	10845	491	127	4.78171539570496	0.00367551668247858	0.089965637056353	Up
chr1	923928	944581	+	SAMD11	protein_coding	164	244	4891	5154	6840	8556	2.71684234675567	0.0428319168834602	0.330776098283964	Up
chr1	92846059	92846182	+	AL162740.1	snoRNA	0	0	0	0	30	0	6.2863118744673	0.0410718983748067	NA	Up
chr1	94302038	94303022	+	GAPDHP29	processed_pseudogene	5	9	22	171	227	3	4.09152533796604	0.00622084537215026	0.1211348189148	Up
chr1	94974405	95072951	-	ALG14	protein_coding	10120	16436	851	891	870	890	-3.3433256942732	0.0119821447137142	0.173726509698636	Down
chr1	9576427	9576985	+	AL954705.1	processed_pseudogene	0	45	0	2	376	39	4.04035019954164	0.0486127130906708	0.352907270717227	Up
chr1	960584	965719	+	KLHL17	protein_coding	8	116	24	977	35	164	3.50878087358072	0.0153590872501638	0.196822865556037	Up
chr1	96446930	96448318	+	EEF1A1P11	processed_pseudogene	0	50	1190	6	0	11	-5.48679207160139	0.00504039584860424	0.106943869054572	Down
chr1	9652610	9654586	-	PIK3CD-AS1	lncRNA	2	5	4	20	23	79	3.7420782845869	0.00763797692445925	0.137118957601159	Up
chr1	966482	975865	+	PLEKHN1	protein_coding	13	3488	1016	86	34	60	-4.0030240357376	0.00582319410257183	0.116025437431332	Down
chr1	96695856	96696167	-	RN7SKP270	misc_RNA	6	1	0	370	6	119	5.66350999243953	0.00128804218206898	0.0499654844849292	Up
chr1	975204	982093	-	PERM1	protein_coding	6	68	174	6	409	12936	6.25357758736078	0.000328161877806383	0.0222458882061348	Up
chr1	98052077	98054592	-	AC104453.1	lncRNA	2	4	23	27	396	10	4.75615366182651	0.00269109031587982	0.0761585744962269	Up
chr1	9848318	9850154	+	AL357140.1	lncRNA	16	121	26	159	1552	343	4.28115869215155	0.00164482731440398	0.0583296690844194	Up
chr1	9947318	9947636	+	RN7SKP269	misc_RNA	0	45	23	1	0	1	-4.47317669385445	0.046012720557014	0.342387927910711	Down
chr10	100237156	100237302	-	SNORA12	snoRNA	2	22	199	1	0	0	-6.89224030381812	0.000912628475724596	0.0401028933521048	Down
chr10	100969458	100987515	-	MRPL43	protein_coding	5088	1865	20330	138	315	668	-4.25038368850591	0.000768778330677673	0.0368158255542357	Down
chr10	100969518	100985871	+	SEMA4G	protein_coding	5079	1851	18763	77	311	648	-4.30116150601488	0.000917031968006021	0.0401734752018387	Down
chr10	100987367	100994403	+	TWNK	protein_coding	623	89	4391	115	53	316	-2.9637337502002	0.0336466599843269	0.293803364604728	Down
chr10	101770130	101780369	-	FGF8	protein_coding	2435	2758	2693	8	27	462	-4.04796478667639	0.00513915804178475	0.108267768975947	Down
chr10	101784443	101818465	-	OGA	protein_coding	80	194	100	1674	136	319	2.77032040465227	0.0322551758944726	0.287783916708589	Up
chr10	102226299	102229589	+	ELOVL3	protein_coding	16	5	170	581	31	1436	3.89732260437416	0.00968863140373094	0.155521920787764	Up
chr10	102423245	102432584	-	CUEDC2	protein_coding	54	558	147	97	5099	422	3.62874477402947	0.0167827479572129	0.206480389280894	Up
chr10	102449816	102461106	+	RPARP-AS1	lncRNA	59	13755	3186	86	5	318	-4.89538495836607	0.00219300005172081	0.0681260233458485	Down
chr10	103215709	103216800	+	ST13P13	processed_pseudogene	1	10	41	1	0	0	-4.84831631097952	0.039484648491012	NA	Down
chr10	103453387	103458888	-	CALHM1	protein_coding	11	422	355	929	856	943	2.49338599193177	0.0490159084437064	0.353932592360734	Up
chr10	103479603	103517393	-	NEURL1-AS1	lncRNA	5648	2134	1901	499	218	1107	-2.75091502873142	0.0334413159085651	0.292744673078532	Down
chr10	103877374	103879761	-	AL133355.1	lncRNA	193	743	60	12	12	51	-3.55852287702907	0.00780385685260695	0.138358702758999	Down
chr10	104235356	104267459	+	GSTO1	protein_coding	248	862	1130	198	791	18898	3.44336077215956	0.0202297070033191	0.227351530913842	Up
chr10	104312141	104313881	+	AL162742.1	lncRNA	83	1126	329	4	0	7	-6.68996823732626	4.60390971058137e-06	0.00143021456009147	Down
chr10	104313308	104313479	-	AL162742.2	transcribed_unprocessed_pseudogene	4	0	213	0	0	0	-7.81401472840442	0.00154700677560284	0.0565100378920363	Down
chr10	105808225	105820349	-	LINC02627	lncRNA	82	264	402	3782	606	20	3.1052940911446	0.0381923752149996	0.314182532019531	Up
chr10	10917866	10952234	-	LINC00710	lncRNA	935	2408	2949	250	127	514	-2.48311294846374	0.0259410598146646	0.259743512102617	Down
chr10	10960148	10970816	+	AL136369.2	lncRNA	1026	1489	2338	366	40	160	-2.82678993783158	0.0195860131531402	0.22319308449631	Down
chr10	109940104	110008381	-	ADD3-AS1	lncRNA	459	812	1013	490	6079	3214	2.52693773780255	0.0451100661191403	0.339267706708963	Up
chr10	110567691	110604636	+	SMC3	protein_coding	163	138	816	95	483	9799	3.48809358098431	0.0214540041453288	0.234321193584228	Up
chr10	110869868	110872233	-	PDCD4-AS1	lncRNA	6	265	2	0	0	6	-5.12198295130106	0.0110273375804606	0.166522129660014	Down
chr10	111077029	111080907	+	ADRA2A	protein_coding	44	11	31	7	401	1193	3.99976405531141	0.00964953184324144	0.155439911166025	Up
chr10	111498191	111498941	-	RPS6P15	processed_pseudogene	0	0	2	16	4	18	4.66721405856162	0.0294703756505103	0.275098297915468	Up
chr10	112810031	112821838	-	AL158212.5	lncRNA	41	308	970	6380	2406	90	3.53657341348422	0.0165286731447631	0.204887872344435	Up
chr10	112950247	113167678	+	TCF7L2	protein_coding	180693	28098	13381	8803	3214	3909	-4.29735916679378	0.00292978887719454	0.0795118475480763	Down
chr10	113353425	113353484	+	RNU7-165P	snRNA	77	0	0	0	0	0	-21.8911559763934	4.39287833790355e-15	1.96169473277005e-11	Down
chr10	114168156	114168280	-	AC022023.1	ribozyme	0	130	32	4	0	0	-4.67583643086777	0.0304187546293311	0.279575510453525	Down
chr10	114423770	114424067	-	RN7SL384P	misc_RNA	0	0	0	0	8	18	5.76205577855373	0.0444115744628358	NA	Up
chr10	114690143	114690634	-	PPIAP19	processed_pseudogene	27	0	23	1	0	0	-5.68094825772194	0.0187722740247292	0.218321471847721	Down
chr10	114900722	114901366	+	RPL15P13	processed_pseudogene	48	134	107	21	1	0	-3.32847517519047	0.0400998837040569	0.321853144310814	Down
chr10	116671192	116850236	-	HSPA12A	protein_coding	15300	11610	20684	36422	4861	419317	3.19892340311879	0.0277596742535539	0.26767374247147	Up
chr10	117267116	117268668	-	AL391988.1	lncRNA	9	656	67	9	0	3	-5.36246997265466	0.00130610818819082	0.0505017423217568	Down
chr10	118643760	118644198	+	TOMM22P5	processed_pseudogene	18	39	4	0	0	0	-6.65771250712238	0.0029843591327863	0.079932292501358	Down
chr10	119330233	119336182	-	AL583824.1	lncRNA	56	1502	279	17	19	130	-3.01865620772252	0.0294772927759387	0.275098297915468	Down
chr10	119683127	119683823	-	TXNP1	processed_pseudogene	0	8	45	0	0	0	-5.77575354902639	0.0363082166785895	NA	Down
chr10	122017982	122019160	-	AC063960.1	lncRNA	5	53	25	1	0	0	-5.70770269005282	0.00602765574092664	0.118755028122365	Down
chr10	122454653	122457352	+	ARMS2	protein_coding	45	14	1437	35	0	53	-3.45426145524857	0.0486245779492255	0.352907270717227	Down
chr10	123913574	123931597	-	AC068058.1	lncRNA	1884	27270	572	78	320	99	-5.26972475704092	0.0003127177853744	0.0214294107604347	Down
chr10	123943255	123944099	-	BX469938.1	lncRNA	22	50	1	3	0	0	-4.49660057798834	0.0315474554060955	0.284820026379267	Down
chr10	123991910	123992669	+	YBX2P1	processed_pseudogene	0	132	63	0	0	2	-6.06193413532003	0.00567102028836892	0.11465602705262	Down
chr10	124004304	124004828	-	AL683842.1	processed_pseudogene	0	0	1	0	0	54	5.70534334239633	0.0396649992529368	0.320016282364762	Up
chr10	12415928	12416000	+	AL391314.1	snoRNA	48	0	0	2	0	0	-5.24732614880028	0.049900337060231	0.357395657874248	Down
chr10	124447152	124450048	+	AL445237.1	lncRNA	6	549	26	3525	14	669	3.43196617172658	0.0452433380769659	0.339562658151178	Up
chr10	124996064	125001491	+	AL731571.1	lncRNA	572	5404	425	91	184	219	-3.22679598888059	0.0126198999285601	0.178723543658924	Down
chr10	125666875	125667950	-	ALDOAP2	processed_pseudogene	167	14	962	2422	5224	734	3.52150264165531	0.0159120377142834	0.20037276959562	Up
chr10	125683229	125709677	+	AL158835.1	lncRNA	4319	3693	1879	496	225	1181	-2.54550275751052	0.0396988055105621	0.320072179387233	Down
chr10	128912810	128916429	+	LINC02667	lncRNA	13	3182	1010	114	25	161	-3.23630796099878	0.0277601460001902	0.26767374247147	Down
chr10	129372194	129380753	-	AL359508.1	lncRNA	4639	23	5365	247	16	345	-4.21543543207228	0.00929810255921782	0.15195549584998	Down
chr10	130020025	130110830	-	C10orf143	protein_coding	1358	4343	14418	24869	7924	44714	2.47797802108362	0.0386236882387283	0.315944303355293	Up
chr10	130962588	130962668	-	MIR378C	miRNA	75	0	30	0	0	0	-7.93507163556868	0.000997888453851398	0.042790469863986	Down
chr10	131901008	131959834	+	PPP2R2D	protein_coding	482	2487	5225	7011	31996	6482	3.26553246249315	0.0100795689983775	0.158943928531792	Up
chr10	131966455	131982013	-	BNIP3	protein_coding	66	182	984	3139	6995	603	3.96443862678557	0.00336320175595085	0.0856992744160801	Up
chr10	13221766	13234374	-	UCMA	protein_coding	113	894	3841	236	51	104	-2.90825189847145	0.0259282248708355	0.259743512102617	Down
chr10	132444327	132449408	+	C10orf91	lncRNA	12	120	87	10	128	2953	4.19890747096705	0.00819329520840304	0.142124601351475	Up
chr10	13277796	13302412	-	PHYH	protein_coding	68	204	142	69	7846	1526	5.07238619845934	0.000594209187628664	0.0313561642954712	Up
chr10	133237855	133241928	+	VENTX	protein_coding	119	705	2864	16	9	94	-4.38711944814323	0.00114221183364934	0.0463884121740077	Down
chr10	133246478	133247891	-	MIR202HG	lncRNA	1	1	82	0	0	0	-6.43581157312921	0.0101005669369634	0.158943928531792	Down
chr10	133295187	133295977	-	AL360181.2	lncRNA	12	1040	2772	11	43	0	-5.16473894968484	0.00280637195200418	0.0776869325890839	Down
chr10	133308914	133313162	+	ZNF511	protein_coding	4	2	44	340	45	31	3.69634848807856	0.0135160349517561	0.185381325866428	Up
chr10	133526259	133527513	-	AL161645.1	lncRNA	2	7	0	180	26	12	4.86561301378034	0.00356436070156731	0.0885905839674461	Up
chr10	133575122	133576031	-	OR6L1P	unprocessed_pseudogene	0	0	0	74	1	24	7.70314995838948	0.000511946324223832	0.0285324218921941	Up
chr10	14652689	14661691	+	AL158168.1	lncRNA	657	1640	270	69	40	187	-3.03482450583228	0.0153476987615477	0.196822865556037	Down
chr10	14877688	14878686	-	AC069544.1	lncRNA	0	48	8	0	0	0	-6.01132663609063	0.0257000041535631	NA	Down
chr10	14878820	14904315	+	SUV39H2	protein_coding	330	97	3566	49	57	116	-3.57295618433176	0.00825288602553991	0.142569803318382	Down
chr10	14959388	14988050	+	MEIG1	protein_coding	823	11422	15970	752	1381	1031	-2.42263189191961	0.0449187912994105	0.338763736367203	Down
chr10	15075475	15088776	-	ACBD7	protein_coding	29	68	114	2145	3467	243	5.40143712102117	2.92537762061127e-05	0.00500043614815013	Up
chr10	15237492	15241767	+	AL607028.1	lncRNA	488	11	124	22	0	3	-5.11855108527014	0.00394739358457398	0.0937708120297412	Down
chr10	16071416	16071809	-	FTLP19	processed_pseudogene	0	0	0	4	0	38	6.31038206316805	0.0199600908062012	NA	Up
chr10	2076019	2076089	-	MIR6072	miRNA	0	2	0	95	0	271	7.71936756269796	0.000290621763616372	0.0206001240182438	Up
chr10	21340233	21372950	-	LINC02643	lncRNA	488	424	8665	450	25	385	-2.86081753785877	0.0458387487650303	0.341824509724927	Down
chr10	21394033	21394592	+	RNMTL1P1	processed_pseudogene	0	2	12	9	105	5	4.04974825706719	0.0217349340947075	0.236189192943166	Up
chr10	22316386	22320306	+	COMMD3	protein_coding	5	16	38	38	44	228	2.83902097874924	0.0284402196684068	0.270651797457068	Up
chr10	22321099	22331484	+	BMI1	protein_coding	40	163	814	26	14	43	-2.96960126348647	0.0193626445625073	0.22170848621653	Down
chr10	23258211	23258545	+	AL139281.1	processed_pseudogene	457	136	8	0	0	0	-10.5310447244374	6.85263569403322e-07	0.000322118960749127	Down
chr10	24157835	24158781	+	NUP35P1	processed_pseudogene	1	1	0	70	7	8	5.55406369547554	0.00355433888026141	0.0884423177382262	Up
chr10	25113058	25161236	+	LINC01516	lncRNA	160	753	632	45370	2818	1498	5.51264600679874	9.83823145116344e-05	0.0106830036046448	Up
chr10	25393557	25393844	-	RN7SKP220	misc_RNA	0	0	0	54	5	1	7.05001229423264	0.00280412192285664	0.0776869325890839	Up
chr10	26379034	26387374	-	AL355798.1	unitary_pseudogene	63	23	1517	38	51	14	-3.11227703557086	0.0357030916768202	0.302824985586541	Down
chr10	26695091	26697625	-	AL390961.3	TEC	160	120	94	24	12	8	-3.09209247898228	0.0158436973028997	0.19966909674148	Down
chr10	27195214	27242130	-	ACBD5	protein_coding	111	4180	9981	194	213	639	-3.08677086936628	0.0219627941942135	0.237332372228759	Down
chr10	27243130	27250804	+	AL160291.1	lncRNA	24	99	73	860	177	210	3.12547219983709	0.00990305580845034	0.157168666706747	Up
chr10	27349717	27350290	-	FAM210CP	processed_pseudogene	0	0	0	1	0	47	6.48411841997103	0.0183829466340945	0.216100943897014	Up
chr10	28436201	28437078	+	RPSAP10	processed_pseudogene	0	0	3	3	40	5	4.81434499512556	0.0229210290431879	0.242508489983293	Up
chr10	3065424	3066001	-	AL731533.2	lncRNA	68	0	7	0	0	0	-7.65496417663965	0.00219572278451699	0.0681513435941524	Down
chr10	30655489	30717266	+	SVIL2P	transcribed_unprocessed_pseudogene	436	8295	6584	18383	57968	2705	3.20958405672224	0.0222538198041543	0.239318998345398	Up
chr10	31992087	31992381	-	RN7SL825P	misc_RNA	3	64	0	0	0	1	-5.42619425857024	0.0311516679983817	0.282991010610919	Down
chr10	32281686	32282829	+	AL158834.1	lncRNA	0	10	0	0	46	332	5.65120060378274	0.00754611980870123	0.136706455459357	Up
chr10	32887255	32889311	-	AL365203.2	lncRNA	5	1683	10898	51	52	10	-5.87770462631547	0.000312249821599795	0.0214294107604347	Down
chr10	35605341	35608935	+	GJD4	protein_coding	149	559	20	8	0	48	-3.64098764365836	0.0291194165471829	0.273401092285968	Down
chr10	3775996	3785281	-	KLF6	protein_coding	33	248	98	5143	133	427	4.39979326612516	0.00227971329990487	0.0697004844145598	Up
chr10	37857740	37859110	+	AL135791.1	lncRNA	1	2	12	10	11	115	3.62216753166596	0.0206388230481205	0.229762699253698	Up
chr10	3809835	3816169	+	AL513303.1	lncRNA	34	433	90	283	49	4176	3.33592506576692	0.02792354798109	0.268084175807123	Up
chr10	38356380	38378505	+	HSD17B7P2	transcribed_unprocessed_pseudogene	168	79	4297	62	94	56	-3.60704651687011	0.0115043461373636	0.169614498346162	Down
chr10	38453181	38466176	+	AL133216.1	lncRNA	345	140	3463	218	29	9	-3.30039782582655	0.0274889127543647	0.266666035244731	Down
chr10	42408168	42475349	-	CCNYL2	transcribed_unprocessed_pseudogene	5862	2321	3822	642	425	904	-2.75783239843062	0.0226103821062627	0.241523428106952	Down
chr10	42566677	42567483	+	EIF3LP2	processed_pseudogene	1	2659	288	98	23	43	-3.54197147939085	0.0321019054315944	0.287212765225071	Down
chr10	42583241	42583375	+	AL022345.2	unprocessed_pseudogene	0	526	38	0	8	0	-5.26733961559005	0.0146465506879956	0.193286985990999	Down
chr10	42638314	42645542	+	AL022345.4	lncRNA	998	60	325	15	80	17	-3.8568569320527	0.0101160002424194	0.158943928531792	Down
chr10	42644445	42691723	-	LINC01518	lncRNA	1839	1126	8334	661	266	307	-2.74114044878795	0.0231336187327895	0.244078124403102	Down
chr10	42725857	42737159	+	RSU1P1	unprocessed_pseudogene	33	108	201	190	249	2830	3.62521287537661	0.0060320359137193	0.118755028122365	Up
chr10	42782795	42834937	+	BMS1	protein_coding	400	565	10426	338	117	546	-2.84969225111299	0.0353593592351279	0.301410906388676	Down
chr10	43323665	43327932	+	LINC02633	lncRNA	13	12	52	124	42	2082	5.08316556296734	0.000514283207894517	0.0285776214849763	Up
chr10	43371636	43376335	+	FXYD4	protein_coding	15	57	111	3129	14	156	4.73805002002746	0.00262645523681456	0.0748843681845173	Up
chr10	43420738	43422100	+	AL450326.1	lncRNA	4	6	1	4	448	886	6.95410369392745	1.70354465116519e-05	0.00347766472359294	Up
chr10	43583498	43596625	-	AL450326.3	lncRNA	210	1239	1263	60	17	244	-2.67562464957297	0.0343017620656846	0.296642568336137	Down
chr10	44292569	44294649	+	C10orf142	protein_coding	1	0	0	190	0	35	7.9170314376703	0.000478665103359748	0.0275811464798822	Up
chr10	44509708	44515421	+	AL356157.3	lncRNA	13	120	831	32	31	8	-2.88750145026491	0.0422293936504983	0.329058577475933	Down
chr10	44899614	44920220	-	AL353801.2	lncRNA	2825	8302	8474	596	747	812	-2.74342116649498	0.0108501581484555	0.165367704715688	Down
chr10	44958917	44959458	-	AL353801.3	lncRNA	0	0	0	1	0	59	6.8044544430223	0.0111740762631737	0.167799022489231	Up
chr10	45016080	45147221	-	AL358394.3	lncRNA	1647	1999	1396	3333	1138	50356	3.33769233301739	0.0190877671680241	0.220042104574914	Up
chr10	45073146	45073541	-	RPS19P7	processed_pseudogene	3	127	15	0	0	7	-3.9697260055381	0.0414306685052496	0.326735238929369	Down
chr10	45099487	45154606	-	RSU1P2	transcribed_unprocessed_pseudogene	795	891	873	7226	222	50140	4.42652498697882	0.00298473556884007	0.079932292501358	Up
chr10	45151445	45151915	-	ANKRD54P1	processed_pseudogene	1	1	4	24	0	121	4.83182321720699	0.00913048620755458	0.150729472820487	Up
chr10	45725694	45726038	-	AL645998.1	processed_pseudogene	0	81	60	2	3	0	-3.97692812571234	0.0424130227326768	0.329414002516097	Down
chr10	46063250	46063715	+	RPL23AP61	processed_pseudogene	1	5	0	46	24	28	4.3606886904419	0.00786726694288901	0.13881528220805	Up
chr10	46632387	46635472	+	LINC02637	lncRNA	22	2	14	1	1	0	-4.36195651387758	0.0363960982961217	0.305413176339317	Down
chr10	47460162	47484158	-	ANXA8	protein_coding	1068	73	849	75	78	77	-3.24873658676561	0.0164852630327071	0.204633628478766	Down
chr10	47908064	47991877	-	AC245041.2	lncRNA	778	208	12017	595	95	156	-3.25813559708017	0.0249226284264874	0.254390741836504	Down
chr10	47918739	47923524	+	NPY4R2	protein_coding	1	0	1	108	0	42	6.36101814430507	0.00206404678956552	0.0662516366192526	Up
chr10	47970043	47973496	-	AC245041.1	lncRNA	103	4	87	4	0	2	-5.21670119008715	0.00248127347002213	0.0728976107866288	Down
chr10	48246525	48248512	+	AC074325.1	lncRNA	4	64	138	2	3	8	-3.32719152069105	0.0242928620840216	0.251044980605054	Down
chr10	48510525	48511589	-	ARHGAP22-IT1	lncRNA	718	628	111	0	0	3	-9.21184617611928	1.3891935999184e-07	9.36395119944995e-05	Down
chr10	48878022	48878649	+	AC035139.1	lncRNA	1970	10	750	0	93	165	-3.82472581326584	0.0412757456915389	0.326226136459356	Down
chr10	49014236	49115522	-	VSTM4	protein_coding	3960	77503	46845	2189	3330	4413	-3.05725192329867	0.0112932876707903	0.168667517574826	Down
chr10	4963253	4983283	+	AKR1C1	protein_coding	471	299	556	118	17	37	-2.88413052958196	0.0222937221857923	0.239603858329552	Down
chr10	49942049	49974850	+	TIMM23B	protein_coding	177	523	1836	51	29	106	-3.22153252390331	0.00683516524331824	0.128665985279076	Down
chr10	50623466	50641451	+	SGMS1-AS1	lncRNA	41	2201	13340	321	131	139	-3.90071958248602	0.007727183461742	0.13757965287651	Down
chr10	50676743	50686326	+	NUTM2HP	unprocessed_pseudogene	1568	192	6998	41	374	107	-3.49027602948623	0.0155506061901628	0.197632659602833	Down
chr10	50705380	50708906	-	CTSLP4	unprocessed_pseudogene	4	1499	123	7	0	0	-7.22389116986927	0.000167983872139289	0.0150406612335241	Down
chr10	50822692	50824525	-	AL512366.1	lncRNA	4	133	34	2	4	0	-4.07893315015332	0.0172982671706872	0.209815726979212	Down
chr10	5304431	5304865	-	RPL26P28	processed_pseudogene	4	0	144	0	0	0	-7.28515369253668	0.00364292587467123	0.0894457229365152	Down
chr10	5498697	5499570	-	CALML5	protein_coding	9	6	0	41	12	133	3.2627118274372	0.0477726233257691	0.349872277226958	Up
chr10	55247755	55597233	-	AC016822.1	lncRNA	2064	2524	2377	5942	6809	26671	2.55645674847659	0.0295079492217485	0.275290806668875	Up
chr10	5890203	5937594	+	FBH1	protein_coding	5186	7195	1439	1291	643	456	-2.4892645429728	0.0476930021455756	0.349609015711197	Down
chr10	59136625	59138182	-	TRAF6P1	processed_pseudogene	18	48	47	72	560	30	3.15827159793713	0.023441458099546	0.245945988430626	Up
chr10	6017054	6017194	-	AL137186.3	snoRNA	7	43	5	0	0	0	-6.238066259481	0.00736050890572801	0.134297334349915	Down
chr10	60869438	61001440	-	RHOBTB1	protein_coding	8200	1806	46200	2304	1376	2431	-2.72928201359991	0.0343684068691374	0.296766964231864	Down
chr10	61781745	61821246	-	LINC02625	lncRNA	772	453	16832	347	511	238	-3.22718780707474	0.0203069801520684	0.227582843976801	Down
chr10	62804720	62808479	+	ADO	protein_coding	32	368	209	32	941	19232	5.43002282997027	0.000807017422026474	0.0378047632355594	Up
chr10	6293100	6294684	-	SDCBPP1	processed_pseudogene	3	0	1	9	25	31	3.8059736714895	0.0332753608141663	0.292086728437254	Up
chr10	67052609	67055028	+	AL139240.1	lncRNA	10	8	10	0	0	0	-5.57609322656874	0.0248735301522361	NA	Down
chr10	67833763	67834081	+	DNAJC19P1	processed_pseudogene	9	80	50	0	2	0	-5.41048329502369	0.00406123313317203	0.0948904863849384	Down
chr10	68956170	68985068	+	DDX21	protein_coding	87	90	293	358	1442	176	2.63383778979371	0.0418769735576286	0.328442344752203	Up
chr10	69161530	69161906	-	RPS12P17	processed_pseudogene	34	171	66	7	0	0	-4.84793243945605	0.00446444948150782	0.0997451267835315	Down
chr10	69994276	70019496	-	LINC02636	lncRNA	235	4802	820	271	23	137	-3.24973479555531	0.0171512765814755	0.208908747314427	Down
chr10	71508153	71511873	-	CDH23-AS1	lncRNA	192	3452	415	78	32	66	-4.00976478770354	0.00195062749770151	0.0642530889270513	Down
chr10	72582803	72583086	+	RN7SL840P	misc_RNA	5	0	48	0	0	0	-5.96692266922472	0.028977984699925	NA	Down
chr10	72934762	72954806	-	PLA2G12B	protein_coding	92	443	116	1224	1076	4128	3.59373407839246	0.00268117903687857	0.0760803185802119	Up
chr10	73248843	73252693	-	MRPS16	protein_coding	5	38	350	1	8	11	-3.51396262971324	0.0231899030592393	0.244383270439918	Down
chr10	73252791	73254349	+	AC016394.1	lncRNA	204	55	301	0	0	0	-9.8933025440243	2.2269977232979e-07	0.00013717154080141	Down
chr10	73537803	73538391	+	RPS26P41	processed_pseudogene	1	1	59	0	0	0	-5.98880180740202	0.0207261583698656	NA	Down
chr10	73653980	73675450	+	AC073389.2	lncRNA	601	371	522	89	75	128	-2.37183173480377	0.0430457140430199	0.331495609869991	Down
chr10	73730562	73737311	+	GLUD1P3	transcribed_unprocessed_pseudogene	11	71	40	915	39	134	3.6427131900661	0.00826913404235317	0.142738816947285	Up
chr10	74371535	74372416	+	RPSAP6	processed_pseudogene	49	32	451	1	0	24	-4.01392093111717	0.0166954744990465	0.206026192220531	Down
chr10	77354404	77376613	+	KCNMA1-AS3	lncRNA	134	266	376	7487	1547	1844	4.19538855758918	0.00039345096583273	0.0246639584276926	Up
chr10	78068623	78069538	-	GNAI2P2	processed_pseudogene	0	40	29	36	513	210	4.28190652667116	0.00597629277548319	0.118087975334147	Up
chr10	78288059	78290565	-	AC010163.3	lncRNA	8	65	330	8	0	11	-3.76943913649819	0.0178090191047881	0.212713877471934	Down
chr10	79681973	79684094	-	AL132656.4	TEC	6	314	126	0	4	1	-5.69784117417864	0.000651065742037297	0.0329579020885623	Down
chr10	79682997	79685436	+	BEND3P3	processed_pseudogene	5	410	126	6	0	28	-3.52106982963436	0.0348508489239752	0.299290042742552	Down
chr10	79703227	79714681	+	NUTM2B	protein_coding	88	1	37	6	0	0	-4.7439169298611	0.0184959493341374	0.217000916243698	Down
chr10	79841358	79850878	+	NUTM2E	protein_coding	0	2772	129	67	4	27	-4.30340817345956	0.021033631289548	0.232352033957669	Down
chr10	79906605	79907856	+	BMS1P21	transcribed_unprocessed_pseudogene	8	172	15	6	0	6	-3.56832225278625	0.0327632234978304	0.289662931605374	Down
chr10	79981839	79982212	+	ZNRF2P3	processed_pseudogene	0	0	0	0	46	0	6.90394041454142	0.0177353112835314	0.212259295009769	Up
chr10	80537902	80646560	+	SH2D4B	protein_coding	20180	96204	9694	3406	4181	2287	-3.272203468156	0.00897900335357333	0.149434370767626	Down
chr10	80649797	80653732	+	LINC02655	lncRNA	13	573	828	34	25	65	-2.83835563683924	0.0330478703610054	0.291083621461272	Down
chr10	83735506	83736493	+	AC069540.1	processed_pseudogene	1	6	0	54	19	4	3.86583834827263	0.0310024750220915	0.282469630238261	Up
chr10	83911654	83912922	-	AL390786.1	lncRNA	4	335	49	3	0	11	-4.32685717882515	0.0104328938902708	0.161698539796063	Down
chr10	84194537	84219621	+	CDHR1	protein_coding	5457	3376	7000	985	124	1758	-2.49190124498976	0.0496791636813499	0.357028389160375	Down
chr10	84231520	84241546	-	LRIT1	protein_coding	26	536	190	764	4055	98	3.52467967260824	0.0176203132983898	0.211498365964721	Up
chr10	8513687	8515106	-	KRT8P37	processed_pseudogene	3	9	4	3066	62	230	8.02956037413109	1.0809605076934e-07	8.21644981645675e-05	Up
chr10	85650012	85650260	-	RN7SKP238	misc_RNA	3	98	0	1	0	0	-5.9875714518534	0.0142347381277272	0.191322806475941	Down
chr10	86965345	86971311	-	ADIRF-AS1	lncRNA	6040	1224	4731	378	37	534	-3.89717436469472	0.00422036348087334	0.0970221913476192	Down
chr10	8724010	8724288	+	AL355333.1	processed_pseudogene	8	4	0	9	141	24	3.75331456385773	0.0301421256977728	0.278249984639001	Up
chr10	87817928	87845612	+	CFL1P1	transcribed_unprocessed_pseudogene	187	2663	1036	189	154	127	-2.43532049435941	0.0420948320447597	0.329022067528067	Down
chr10	88724544	88752756	+	LIPK	protein_coding	126	234	119	4282	421	1460	3.84744279183312	0.00214057441622939	0.0674356446382672	Up
chr10	88727485	88728914	+	KRT8P38	processed_pseudogene	8	74	16	2893	4	1215	5.813537410974	0.000290562775071069	0.0206001240182438	Up
chr10	88802730	88820546	+	LIPM	protein_coding	108	365	875	13016	70	915	3.95373730308948	0.010251824286912	0.160234154857436	Up
chr10	88819896	88851844	-	ANKRD22	protein_coding	125	256	221	3543	331	232	3.08246579907804	0.0214766290469888	0.234418751207966	Up
chr10	88935074	88991339	-	ACTA2	protein_coding	565	1224	1175	2186	1180	10257	2.39145775388048	0.0465591293106429	0.344802009664742	Up
chr10	88990045	88994249	-	AL157394.3	lncRNA	14	451	83	479	9	11694	4.85133875158299	0.00509355901109956	0.107864490617387	Up
chr10	89667181	89701274	-	AL157400.3	lncRNA	573	8161	1971	525	150	183	-3.0868212754391	0.0141942090383906	0.19099364139228	Down
chr10	91544852	91545098	+	RPS27P1	processed_pseudogene	24	2	11	0	0	2	-4.64218430638154	0.0373510473621662	0.309741450095958	Down
chr10	93063646	93077424	+	AL358613.3	lncRNA	109	6039	16320	481	696	800	-2.72158721129453	0.0468142888695336	0.345831362668339	Down
chr10	93757840	93806272	+	LGI1	protein_coding	8750	3162	2177	435	337	501	-3.76796890134217	0.0032406786465307	0.0843213726491692	Down
chr10	93772681	93788605	-	AL358154.1	lncRNA	8174	2848	1145	187	169	154	-4.89981353990528	0.000237421702806869	0.0186006366946829	Down
chr10	93958191	93961540	-	PIPSL	transcribed_processed_pseudogene	747	1327	354	54	210	7	-2.8545944342678	0.0458413219339993	0.341824509724927	Down
chr10	94137748	94139500	+	HDAC1P1	processed_pseudogene	4	1557	2333	17	1	2	-6.85961325271471	3.12946507849416e-05	0.005248832860526	Down
chr10	94402541	94536332	+	TBC1D12	protein_coding	434	986	890	4847	1857	2497	2.3311803757722	0.0355890317150732	0.302358658268963	Up
chr10	95009674	95009812	+	CYP2C60P	unprocessed_pseudogene	31	13	0	0	0	0	-6.69462980411637	0.00919762237665574	0.151004163329975	Down
chr10	96129055	96130528	-	AC021037.1	lncRNA	59	30	28	6	0	2	-4.04867607203057	0.0130821169455437	0.182324363390147	Down
chr10	97102756	97104355	+	SLIT1-AS1	lncRNA	5	9526	556	159	0	16	-5.23525944718038	0.00758890503192696	0.136832643311251	Down
chr10	9721963	9724416	-	HSP90AB7P	processed_pseudogene	158	974	56	36	23	4	-3.77669478403122	0.00772954225366376	0.13757965287651	Down
chr10	97309138	97309958	-	RPL12P27	processed_pseudogene	1	16	3	2	29	194	3.86000771368494	0.0182205511204684	0.215112091466865	Up
chr10	98395218	98395307	-	MIR1287	miRNA	0	0	0	34	0	0	6.21091231924531	0.0448102564316188	NA	Up
chr10	98457077	99235862	-	HPSE2	protein_coding	7965	18254	21460	14466	145294	32901	2.56852625917222	0.0440523371942218	0.335158676108539	Up
chr10	99526350	99531177	-	LINC01475	lncRNA	2229	2388	877	15	77	24	-5.45711027314556	2.92451994229053e-05	0.00500043614815013	Down
chr10	99532942	99536524	+	NKX2-3	protein_coding	5322	855	432	3	45	0	-7.35715504742843	4.00306461865427e-05	0.00619088673166337	Down
chr11	100666459	100666962	+	PPIAP43	processed_pseudogene	0	1	0	9	0	30	5.24725504488753	0.0373685576712244	NA	Up
chr11	101519820	101519905	-	MIR3920	miRNA	45	1	0	0	0	0	-7.01895329699441	0.00840563601263819	0.144093736349088	Down
chr11	101765935	101769961	-	AP000776.1	unprocessed_pseudogene	9	29	18	317	27	63	3.22239142717119	0.0154976758759498	0.197370641211748	Up
chr11	105995623	106022403	-	MSANTD4	protein_coding	91	483	223	450	2131	1862	2.97571840133944	0.0132560460708408	0.183253967780929	Up
chr11	106310045	106311791	+	AP002001.2	processed_pseudogene	55	6	8	0	0	0	-7.42577756247518	0.000839814016370473	0.0384951846617673	Down
chr11	106674012	107018524	-	GUCY1A2	protein_coding	1699	9809	5578	2573	174869	14669	4.20382924154219	0.00485651097223049	0.104517382218635	Up
chr11	10751246	10801625	+	CTR9	protein_coding	290	530	986	1857	3893	878	2.4230611048865	0.0412834476292416	0.326226136459356	Up
chr11	107642887	107643871	-	AP000889.1	unprocessed_pseudogene	2	77	139	8	0	3	-3.62322033092032	0.0318715756100415	0.286227259594955	Down
chr11	108084913	108085014	+	Y_RNA	misc_RNA	26	0	0	0	0	0	-6.21195066387089	0.0419038301714697	0.328577724832613	Down
chr11	10809204	10822931	+	AC116535.1	lncRNA	887	21	500	33	59	24	-3.7833625715414	0.0105590005775964	0.162594955014927	Down
chr11	108822333	108822650	-	CYCSP29	processed_pseudogene	58	0	0	1	0	0	-6.52078937405138	0.0151831713474079	0.196216603544629	Down
chr11	109907004	109907741	-	TFAMP2	processed_pseudogene	1	34	57	0	0	0	-6.64739275192673	0.00349498972675311	0.0876815365086058	Down
chr11	110788026	110788976	-	HNRNPA1P60	processed_pseudogene	105	3	55	1	2	8	-4.27410114235287	0.00939034286241758	0.152555706575656	Down
chr11	111298555	111308735	+	COLCA2	protein_coding	84	1831	133	92	33	25	-3.19347255511616	0.0211480330262061	0.232652753862227	Down
chr11	111889199	111889474	-	RPL37AP8	processed_pseudogene	0	122	639	1	2	0	-7.05011786049151	0.000359115059790264	0.0232838212540965	Down
chr11	112208601	112208898	+	MRPS36P4	processed_pseudogene	0	2	0	0	9	37	4.77752922701049	0.0474808104369211	0.348664327411923	Up
chr11	112226367	112269955	+	PTS	protein_coding	226	901	1734	1069	9616	6673	3.25770008284711	0.00913326262025356	0.150729472820487	Up
chr11	112235371	112236025	-	RPS6P16	processed_pseudogene	2	0	0	0	6	80	4.80160676417277	0.0389239240464633	0.317116804232588	Up
chr11	112248153	112260860	-	PLET1	protein_coding	121	270	775	932	9346	5914	4.42399122181339	0.000461239836107232	0.0270237225251354	Up
chr11	112267290	112268371	-	ST13P10	processed_pseudogene	5	3	81	0	0	0	-6.63391399041614	0.00402013530081036	0.0944642229651686	Down
chr11	11243188	11243715	-	KC877392.1	lncRNA	4	86	31	0	0	0	-7.16606729030111	0.000758651594303455	0.0365323553269098	Down
chr11	113789242	113790027	+	AP003170.2	processed_pseudogene	0	120	307	0	0	4	-6.13468335709871	0.00296096217394697	0.0797365976932519	Down
chr11	113974881	113990313	+	HTR3A	protein_coding	596	473	1947	3099	149	30442	3.6404363224461	0.0157511816351526	0.199119237054433	Up
chr11	114159791	114161166	-	AP002755.1	lncRNA	16	15046	708	6	0	37	-8.0802319540928	1.24301833627664e-05	0.00277542687896769	Down
chr11	114343052	114396219	-	AP002518.1	lncRNA	353	1732	756	1395	248	17398	2.96791425192937	0.0390086815900323	0.317517691912487	Up
chr11	115627082	115627185	-	AP000997.1	snoRNA	0	0	0	42	0	0	6.51572601450048	0.0298584400997669	0.277018576630585	Up
chr11	115628065	115629743	+	AP000997.2	lncRNA	42	3	34	0	0	0	-7.2979079700378	0.000871161365719529	0.0390982911938821	Down
chr11	116813204	116814003	-	AP006216.2	lncRNA	0	173	16	0	3	1	-4.80792430495774	0.0182964287098714	0.215651572306221	Down
chr11	116835751	116837950	-	APOA1	protein_coding	11	31	30	3362	212	7	6.05787269588357	0.000161997576631188	0.0146901796664714	Up
chr11	117015897	117015992	+	RNY4P6	misc_RNA	24	0	16	0	0	0	-6.39859907937594	0.0143587159511927	0.191994324044052	Down
chr11	117144284	117176894	+	PAFAH1B2	protein_coding	8054	359	3722	105	11	434	-4.95804554247462	0.00135817432013324	0.0519494406710493	Down
chr11	117297005	117297328	-	AP000892.3	lncRNA	5	83	87	0	0	0	-7.63760928599974	0.000183736364056343	0.0159319941891089	Down
chr11	117833719	117838942	+	AP000757.1	lncRNA	245	230	590	21	21	111	-2.62369192670155	0.0323079991034016	0.287831238895018	Down
chr11	118067237	118067539	+	RN7SL828P	misc_RNA	0	0	0	17	11	0	6.03608140231728	0.0289623195856311	NA	Up
chr11	118193725	118225094	-	JAML	protein_coding	144	381	523	2480	427	1525	2.48167074440443	0.0321359737569827	0.287445583993041	Up
chr11	118253416	118264536	-	MPZL2	protein_coding	39	67	23	596	22	286	2.87399874934453	0.035869560275912	0.303658777454255	Up
chr11	118338954	118342744	-	CD3D	protein_coding	2614	66	403	76	4	123	-4.58001731644824	0.00460315854467494	0.101448389271137	Down
chr11	118344344	118355161	+	CD3G	protein_coding	318	58	97	443	22	6121	3.24597420288843	0.0481569250181915	0.351533744641375	Up
chr11	118644000	118644079	+	MIR6716	miRNA	0	0	3	35	4	13	4.69663793639891	0.0214545731060605	0.234321193584228	Up
chr11	118747763	118791164	-	DDX6	protein_coding	168	16226	4440	165	552	1154	-2.87590853372979	0.0418257597421529	0.328282925006994	Down
chr11	119338942	119346705	-	MFRP	protein_coding	100	1539	5919	37	212	191	-3.29427561078822	0.0161240467585415	0.201833066029746	Down
chr11	119402792	119404088	+	AP003396.2	processed_pseudogene	5	35	0	1	359	70	3.99475171265801	0.031398268311593	0.284119335215719	Up
chr11	119602875	119604306	-	KRT8P7	processed_pseudogene	0	4	22	60	2	401	4.72460728084727	0.00646251851177797	0.124058825273116	Up
chr11	12086891	12089441	+	AC124276.2	lncRNA	1221	220	9	30	4	11	-5.56802480111363	0.000702666703302134	0.0345292544366833	Down
chr11	121292681	121313410	+	SC5D	protein_coding	68	77	210	1633	245	211	2.93658081929906	0.0216393565311501	0.235762736223036	Up
chr11	122613444	122614486	-	GLULP3	processed_pseudogene	4	42	3	0	0	0	-5.99562354032212	0.0140527547753031	NA	Down
chr11	122679801	122681942	-	AP002762.3	lncRNA	7	240	2385	6	10	4	-6.13316941352519	7.12570685046322e-05	0.0087781336976827	Down
chr11	123017638	123018661	+	AP003040.1	processed_pseudogene	105	25	3	5	0	0	-5.20486980731616	0.00822406315531634	0.142278283885557	Down
chr11	123882920	123885670	-	TMEM225	protein_coding	16	164	524	14	0	27	-3.5109831043791	0.0246726638273166	0.253088486496107	Down
chr11	123939543	123940637	+	OR4D5	protein_coding	19	133	6	6	4	0	-3.48971210300829	0.0409712063369091	0.324760671485706	Down
chr11	123942785	123943873	-	OR6T1	protein_coding	3	1	8	1040	2632	10	8.758032526583	9.54141291387379e-08	7.57482169662536e-05	Up
chr11	124026798	124030634	+	OR10G8	protein_coding	300	7296	1256	360	90	45	-3.54706518274425	0.0100036644736024	0.158343337757841	Down
chr11	124224732	124225639	+	OR8G2P	unprocessed_pseudogene	4	23	10	13	153	167	3.64506407974895	0.00772291916028552	0.13757965287651	Up
chr11	124256376	124266218	+	OR8G5	protein_coding	31	457	241	18	36	11	-2.77421941630275	0.0311248153341091	0.282934867127493	Down
chr11	124406997	124414792	-	AP001804.1	lncRNA	27	734	574	21	35	6	-3.62944904072322	0.00734059390731617	0.134138708731614	Down
chr11	124531625	124531910	+	OR8A3P	unprocessed_pseudogene	3	0	111	1	0	0	-5.94665781563893	0.0147505307826246	0.193882574123241	Down
chr11	124633113	124695707	-	SIAE	protein_coding	5564	10649	4730	1647	288	373	-2.99615648575491	0.015415704192819	0.196828460431901	Down
chr11	124673798	124697518	+	SPA17	protein_coding	2366	3615	209	99	3	153	-4.74357582051051	0.00162286239906226	0.0581446498314828	Down
chr11	124752583	124762290	-	ESAM	protein_coding	62	1878	295	70	88	71	-2.6533789850525	0.0431801209330965	0.331956212112024	Down
chr11	124766498	124800673	-	MSANTD2	protein_coding	4078	685	373	266	172	225	-3.43228948963166	0.014836405776624	0.194221545023778	Down
chr11	125063067	125090312	+	SLC37A2	protein_coding	746	4089	1210	638	9705	28884	3.02719483569093	0.0278940493784971	0.268084175807123	Up
chr11	125158461	125164609	-	PKNOX2-AS1	lncRNA	653	394	3782	69	42	73	-4.22747883748027	0.00049172216853531	0.0278991977892227	Down
chr11	125569280	125584684	+	EI24	protein_coding	52	87	657	1084	421	1451	2.48303557449719	0.0447327277691131	0.338028422942432	Up
chr11	125833316	125840072	+	PATE4	protein_coding	30	763	2864	18	45	30	-4.45546552161577	0.00120410230937171	0.0481708342690977	Down
chr11	126121889	126128081	-	AP000821.2	lncRNA	17	750	4353	79	22	47	-4.33416901873954	0.00293565085838804	0.0795118475480763	Down
chr11	126211724	126262984	+	FAM118B	protein_coding	155	729	993	2281	5667	179	2.8568157383178	0.0368953310048996	0.307748237251935	Up
chr11	126283065	126298845	+	TIRAP	protein_coding	309	643	3348	106	181	44	-2.94433664855563	0.019269984818529	0.221001671795168	Down
chr11	126292922	126294254	-	AP001318.1	lncRNA	0	494	3080	11	36	7	-5.08345939100569	0.00438552731229733	0.098682590006913	Down
chr11	126294298	126304318	-	AP001318.2	lncRNA	10443	92	1962	34	8	14	-8.32649478015187	1.86046529430076e-07	0.000120845677525263	Down
chr11	128208749	128241441	+	LINC02098	lncRNA	191	924	6109	400	171	133	-2.58192537088311	0.0482080552434587	0.351691397503076	Down
chr11	130002938	130004356	+	LINC00167	lncRNA	5	0	11	28	274	0	4.68070239849343	0.01809701278047	0.214355644656435	Up
chr11	130295641	130296946	+	DDX18P5	processed_pseudogene	882	2079	182	1	1	48	-6.04554535485147	0.000141770421425508	0.0135421077685194	Down
chr11	130866254	130870247	-	AP003486.1	lncRNA	79	49	97	19	1	3	-3.21277744426558	0.027272326257471	0.265459248758895	Down
chr11	131004128	131004429	-	RN7SL167P	misc_RNA	19	0	656	0	0	0	-9.47413219014882	6.99178701216966e-05	0.00870319132438193	Down
chr11	13276652	13387266	+	ARNTL	protein_coding	1808	179880	13205	3379	2417	6061	-3.47424809392903	0.0153349452321987	0.196822865556037	Down
chr11	133064697	133068129	+	AP004782.1	TEC	28	45	64	410	248	239	3.05884140131482	0.00656742922614749	0.125265034225371	Up
chr11	133297189	133302634	-	AP003972.1	TEC	13	49	4	38	306	27	2.96596037843757	0.0466816898349657	0.345351702082035	Up
chr11	133360029	133366080	-	OPCML-IT1	lncRNA	1391	46	513	60	0	129	-3.89903322241176	0.0264165772994594	0.261929565368634	Down
chr11	133840631	133845538	-	SPATA19	protein_coding	6935	811	160	72	273	253	-4.25016446984487	0.00624535367119078	0.121324230507499	Down
chr11	134685044	134702004	-	AP001999.2	lncRNA	391	2393	829	193	78	215	-2.49089577482738	0.0316968823343616	0.285356415315252	Down
chr11	13478333	13479037	+	AC021269.1	processed_pseudogene	300	4	1905	10	4	8	-6.15351669102516	8.85398032801044e-05	0.0100918317046783	Down
chr11	134950708	134951568	+	LINC02697	lncRNA	3	20	140	2	0	0	-5.57959663708022	0.00543655089269722	0.11174958609989	Down
chr11	14262846	14273691	-	SPON1-AS1	lncRNA	36	10	172	1409	36	148	3.30662093706553	0.0283924338966192	0.270537121666717	Up
chr11	14904997	15082342	+	CALCB	protein_coding	1699	4847	13512	29381	22387	13240	2.33550805808004	0.0423204193673819	0.329293239901654	Up
chr11	15910528	15930951	+	LINC02682	lncRNA	431	543	943	11502	4204	3558	3.64474343113082	0.00154954495955697	0.0565449373648344	Up
chr11	16484084	16484671	-	AKR1B1P3	processed_pseudogene	7	110	381	0	0	0	-9.05180346158217	5.76640744757309e-06	0.00160941332862929	Down
chr11	1760348	1762486	+	AC068580.3	lncRNA	8	3233	533	3	111	27	-3.92382741740958	0.0181901951663257	0.21489574150694	Down
chr11	1776930	1778388	-	AC068580.2	lncRNA	57	11	0	1	1	0	-5.51683732189696	0.0123817601508965	0.176652708223154	Down
chr11	18189000	18189621	+	GLTPP1	processed_pseudogene	11	23	33	0	0	0	-6.51584648034097	0.00261966198411244	0.0748100914327872	Down
chr11	18209138	18214562	+	SLC25A51P4	transcribed_unprocessed_pseudogene	11	197	152	1573	42	149	2.92536277639978	0.0465531150935248	0.344802009664742	Up
chr11	18394560	18408425	+	LDHA	protein_coding	1968	351	106	95	140	48	-3.49816347202672	0.0179169098513705	0.21331877599526	Down
chr11	18507608	18508820	-	AC027544.2	lncRNA	0	2	0	1	198	231	8.13425433993137	4.32183839985811e-05	0.00650158548584412	Up
chr11	20131730	20135465	+	AC068860.1	TEC	330	30	502	16	3	25	-4.32918133375029	0.00216031751824349	0.0676026637495548	Down
chr11	20363685	20383783	+	HTATIP2	protein_coding	116	3622	657	45	106	294	-2.78144038336395	0.039562223743903	0.319904039213861	Down
chr11	20599400	20659285	+	SLC6A5	protein_coding	10405	5103	9986	1803	1181	1907	-2.3958054268054	0.0404184972921116	0.322820449480165	Down
chr11	207511	215113	+	RIC8A	protein_coding	536	2728	10822	162	608	417	-2.79484168114756	0.0265601430101442	0.262551496689928	Down
chr11	22338381	22379503	+	SLC17A6	protein_coding	2180	2311	3957	130	211	99	-3.9430514490901	0.000567843416937228	0.0305515151657868	Down
chr11	2404515	2423045	-	TRPM5	protein_coding	395	1077	7417	776	11909	31214	2.9322152253907	0.0395527857500091	0.319904039213861	Up
chr11	26427051	26427412	+	AC079064.1	processed_pseudogene	17	10	5	0	0	0	-6.01937133191999	0.0119170172885063	NA	Down
chr11	26994112	26997087	+	FIBIN	protein_coding	47	13	1945	6	12	10	-5.33633904224022	0.000604404005581542	0.0315677384494161	Down
chr11	27330827	27363234	-	CCDC34	protein_coding	144	273	364	2823	1290	75	2.86269424177705	0.0344513284411832	0.297144787194899	Up
chr11	27471729	27482433	+	AC100771.2	lncRNA	42	181	1122	27	7	54	-3.30991786077871	0.0136640198775661	0.186386830899599	Down
chr11	28020619	28108156	-	KIF18A	protein_coding	331	504	548	7070	244	2451	3.02608960420193	0.0215094936289653	0.234562472495356	Up
chr11	28679183	28683469	+	LINC02758	lncRNA	13	115	874	12	1	29	-3.9331761114103	0.00931536023730356	0.152098374989794	Down
chr11	287305	288987	+	AC136475.3	lncRNA	1	0	0	109	50	85	8.05911331830735	1.12129274709616e-05	0.00262370384490824	Up
chr11	29275655	29276565	+	AC110056.1	processed_pseudogene	4	6	43	460	26	3	3.84214551932931	0.018710572076797	0.218228921790262	Up
chr11	29725764	29726565	+	RPL7AP58	processed_pseudogene	19	32	9	481	2	238	3.62147467667638	0.01923619493913	0.220851642628957	Up
chr11	298200	299526	-	IFITM5	protein_coding	9	5	376	2	0	0	-6.82084940257572	0.000759799413282361	0.0365327510626007	Down
chr11	303856	304144	-	AC136475.6	processed_pseudogene	19	3	4	0	0	0	-5.9378771285942	0.0173284944220822	NA	Down
chr11	307631	315272	+	IFITM2	protein_coding	47612	157	13374	53	14	27	-9.81469389445845	1.44153574049397e-09	1.66125368803701e-06	Down
chr11	313506	315272	+	IFITM1	protein_coding	47589	134	13359	14	13	11	-11.0680125272533	9.96639767350476e-12	1.3694213726383e-08	Down
chr11	31369840	31432835	+	DNAJC24	protein_coding	248	6182	1784	326	216	206	-2.82959091044089	0.0238561100362696	0.248689679324695	Down
chr11	32090904	32105755	+	RCN1	protein_coding	10237	1866	448	546	101	99	-4.56683219660503	0.00271459707407315	0.0764215764154952	Down
chr11	32892820	32993316	+	QSER1	protein_coding	316	965	1612	5630	2145	8714	2.94554857793569	0.00871791346352002	0.147114325663148	Up
chr11	33698261	33722467	-	AL049629.2	protein_coding	162	3075	1974	64365	2287	337	4.32935883550105	0.00732605574919879	0.133969720792237	Up
chr11	33703010	33736491	-	CD59	protein_coding	211	3402	1761	64539	2229	498	4.26222168458774	0.00727468768311991	0.133344390702647	Up
chr11	33813873	33822378	-	LINC02721	lncRNA	130	132	3088	28	75	25	-3.85420404275165	0.00592412795192598	0.117316779979244	Down
chr11	33858576	33892076	-	LMO2	protein_coding	231	726	2062	2032	4408	8900	2.90583047573485	0.0137084899036133	0.186779482000987	Up
chr11	34853094	34916379	-	APIP	protein_coding	1190	1146	993	13775	2754	2433	2.58298108624687	0.03941865888725	0.319399317021321	Up
chr11	35579430	35585310	-	AL135934.1	lncRNA	34	85	25	33	3714	355	5.27915459504128	0.000639614190751657	0.0326371075200219	Up
chr11	35618460	35620865	+	FJX1	protein_coding	37	450	27	0	23	8	-3.42250758624625	0.0388952569988485	0.317052860701049	Down
chr11	35824192	35838523	+	AC090692.2	lncRNA	63	234	771	6111	228	3165	3.73610509214312	0.00550693741156809	0.112555873977998	Up
chr11	35894987	35897735	+	AC090692.3	lncRNA	8	9	8	82	57	8	2.7947426664822	0.0473770997274037	0.348117418297305	Up
chr11	3599595	3600706	-	OR7E117P	unprocessed_pseudogene	71	9	8	2	1	5	-4.02331562799539	0.0162911168517334	0.203209616279181	Down
chr11	36425447	36426122	-	AC009656.1	lncRNA	0	0	0	4	2	76	7.27723413760758	0.00151349278418535	0.0557417832113626	Up
chr11	3665587	3671384	-	CHRNA10	protein_coding	87	464	528	2	41	54	-2.91906381372215	0.0302138653908655	0.278480480157036	Down
chr11	37725666	37726456	+	RPL7AP56	processed_pseudogene	779	6972	65	363	2	3	-3.98025341702822	0.0288324319696483	0.271704635247521	Down
chr11	37938601	37954663	+	LINC02760	lncRNA	47	99	376	2031	832	245	3.21487119609255	0.0113046394483028	0.168693233942285	Up
chr11	38211389	38212799	+	LRRC6P1	processed_pseudogene	51	2	12	0	0	0	-7.32053103069783	0.00128397704342022	0.0499654844849292	Down
chr11	392614	404908	+	PKP3	protein_coding	11	117	206	1315	372	53	3.1143792805674	0.0257976064284729	0.259100222000898	Up
chr11	3972881	3974237	-	HNRNPA1P76	processed_pseudogene	29	0	252	1	0	5	-5.11353860475632	0.00983272450101886	0.15673188084511	Down
chr11	41394595	41426504	+	AC090138.1	lncRNA	117	839	5134	226	103	93	-3.06421804873454	0.0201111749204848	0.226740512014598	Down
chr11	4233288	4233872	+	SSU72P5	protein_coding	1	67	0	0	0	0	-6.34930339394112	0.020243673053518	0.227351530913842	Down
chr11	4287499	4288083	-	SSU72P4	protein_coding	17	82	0	0	0	0	-7.17709307480308	0.00349414322262807	0.0876815365086058	Down
chr11	43378882	43385671	-	AC087276.3	lncRNA	35	204	765	32	45	10	-2.70405783658034	0.0404191986151093	0.322820449480165	Down
chr11	4338660	4339244	-	SSU72P7	protein_coding	29	58	0	1	0	0	-6.27440844530041	0.00701436608071245	0.130514702204923	Down
chr11	43569306	43570395	+	MIR670HG	lncRNA	33	6	0	0	0	0	-6.6593194603085	0.0108878778809229	0.165518909487647	Down
chr11	43733759	43734564	+	PHBP2	processed_pseudogene	2	149	5	236	8	1544	3.91906565761196	0.021727167181758	0.236189192943166	Up
chr11	43733761	43734564	+	AC068205.4	processed_pseudogene	2	149	5	236	8	1544	3.91906565761196	0.021727167181758	0.236189192943166	Up
chr11	43897456	43899636	+	SEC14L1P1	processed_pseudogene	10	21	49	49	4	673	3.46058797796055	0.0238382972417268	0.248576523339373	Up
chr11	44047981	44059977	+	ACCSL	protein_coding	107	1069	340	927	1490	19308	4.1823801323656	0.00258633042185339	0.0743335915693582	Up
chr11	44604508	44605337	-	AC010768.1	lncRNA	1080	333	110	0	0	22	-6.72494941263181	0.00024451491258768	0.0188667284064684	Down
chr11	44973770	44978028	+	LINC02685	lncRNA	20	4467	2171	52	4	17	-5.85896098003705	0.000110482249168817	0.0113911365953955	Down
chr11	45253884	45254649	+	AC103681.1	lncRNA	0	2	26	217	355	0	5.31583536758638	0.00635600374149013	0.122996800520191	Up
chr11	4545191	4546144	+	OR52M1	protein_coding	1	2571	108	32	6	0	-5.46638495282153	0.00456120155681184	0.100778961970924	Down
chr11	45733994	45735766	-	AC044839.2	lncRNA	6	731	89	6	4	12	-4.66371924341708	0.00184329316204268	0.0618906468176456	Down
chr11	45921621	45929096	+	LARGE2	protein_coding	651	3748	126	32	255	27	-3.29871173442264	0.0271973127579242	0.264952732798854	Down
chr11	46142716	46143594	+	AC024475.2	processed_pseudogene	116	0	250	0	3	0	-6.55607600259599	0.00202411955024121	0.0654997019314921	Down
chr11	47239302	47248906	-	ACP2	protein_coding	19	624	399	551	1070	2831	2.68871344732454	0.0382987306069709	0.314606151054043	Up
chr11	47418769	47426473	-	PSMC3	protein_coding	4	119	186	53	364	9611	5.53100129483568	0.000665776975819751	0.0333232653236645	Up
chr11	4768979	4769938	-	OR51F1	protein_coding	7	14	0	59	3	230	3.69614228917895	0.0313407807787521	0.283886763012403	Up
chr11	4786754	4787705	+	OR51N1P	unprocessed_pseudogene	4	0	0	7	26	58	3.95121170692029	0.039997023771159	0.321388590693805	Up
chr11	49098163	49101168	-	AC118273.1	processed_pseudogene	152	453	1841	18	25	15	-4.68680184489992	0.000115337748574463	0.0117057984881327	Down
chr11	49892262	49893777	-	AP006587.2	processed_pseudogene	5	6	0	20	97	2	3.58836315561207	0.0461717929977744	0.342879909913304	Up
chr11	50170156	50190441	+	AC109635.4	unprocessed_pseudogene	178	173	115	62	2570	597	2.98768184014828	0.0376106394565095	0.311027799672177	Up
chr11	50246554	50247761	-	AC109635.1	unprocessed_pseudogene	0	111	229	0	0	0	-8.48987674255623	0.00019819440609361	0.0166901192626153	Down
chr11	5170351	5171296	-	OR51A1P	unprocessed_pseudogene	6	0	334	3	0	4	-4.91183910830391	0.0149668946710997	0.195362076792264	Down
chr11	5225464	5229395	-	HBB	protein_coding	273	66	798	6	57	10	-3.48174499724645	0.0144517677691445	0.192499861008916	Down
chr11	5383812	5393263	+	OR51M1	protein_coding	32	124	113	1556	66	1392	3.85741276192474	0.00297038914265386	0.0798473680371025	Up
chr11	54724847	54725816	+	OR4A6P	unprocessed_pseudogene	8	293	4	3	12	0	-3.57979936208035	0.0499609023728929	0.357516320231206	Down
chr11	55388529	55389472	+	OR4A9P	unprocessed_pseudogene	5	1	6	36	0	447	5.16786193919381	0.00481690019881146	0.103899072150752	Up
chr11	55684141	55686160	-	AP006437.1	lncRNA	123	2700	26	5	4	1	-7.54100607507699	2.6640115367472e-06	0.000923998176216444	Down
chr11	5571247	5572192	-	HNRNPA1P53	processed_pseudogene	1	0	0	13	3	15	5.01454520827187	0.0309494370830997	NA	Up
chr11	5580877	5581884	+	OR52B6	protein_coding	26	0	8	1	0	0	-5.39402105673441	0.031607025177911	0.285285743931498	Down
chr11	560404	564025	+	RASSF7	protein_coding	9	676	3011	3	50	109	-3.77167296127532	0.0174324188232777	0.210289174053773	Down
chr11	56132666	56133494	-	OR5BN1P	unprocessed_pseudogene	13	250	11	4	0	0	-5.561702736591	0.00309134767227424	0.0817456666113969	Down
chr11	56274154	56276819	+	OR5T1	protein_coding	33	58	0	4	0	0	-4.48996620943986	0.0421166666145794	0.329022067528067	Down
chr11	56354291	56361511	+	OR8J1	protein_coding	55	38	988	25	7	46	-3.18661111525753	0.0237949901282048	0.24826986633473	Down
chr11	56500300	56501271	-	OR5M7P	unprocessed_pseudogene	152	14	0	8	4	0	-4.30162317711697	0.0348991664428371	0.299560961357606	Down
chr11	56512235	56513171	-	OR5M6P	unprocessed_pseudogene	0	0	10	34	73	20	4.53535934923971	0.0101682341851304	0.159254785735986	Up
chr11	57037534	57038436	+	OR5AK4P	unprocessed_pseudogene	11	8	4	0	0	0	-5.47420784170629	0.0330166026310168	NA	Down
chr11	57376769	57381150	-	PRG3	protein_coding	22	727	260	17	18	13	-3.71905367403501	0.00460665574438321	0.101462870818798	Down
chr11	57576292	57577080	-	RPS4XP13	processed_pseudogene	5	23	64	0	1	0	-5.76367491723089	0.00532359830963363	0.11035570654822	Down
chr11	5761153	5767465	+	OR56B2P	transcribed_unprocessed_pseudogene	30	93	378	21	7	7	-3.17360859457944	0.0147366278034482	0.193882574123241	Down
chr11	57645087	57649944	-	YPEL4	protein_coding	38	1038	248	30	20	43	-3.2685541291207	0.0114032774125509	0.169106548821118	Down
chr11	57743514	57751781	-	BTBD18	protein_coding	231	138	508	20	3	21	-4.15253658996743	0.00108804712946892	0.0451982368607876	Down
chr11	57861948	57873588	-	OR5BA1P	transcribed_unprocessed_pseudogene	52	87	35	370	989	93	3.365231913667	0.0110995175308887	0.167249608755515	Up
chr11	58144495	58145397	+	OR9I2P	unprocessed_pseudogene	0	0	0	4	32	8	6.73791336906249	0.00326549683321995	0.0844216868913038	Up
chr11	58291826	58292765	-	OR10Q2P	unprocessed_pseudogene	3	168	103	0	0	0	-8.27085076703479	5.62988430058099e-05	0.00753286953701333	Down
chr11	58402464	58406874	-	OR5B3	protein_coding	24	14	0	174	68	323	3.50806004678686	0.0266152527243931	0.262660194358824	Up
chr11	58640426	58731974	-	GLYAT	protein_coding	829	2606	5550	3509	27685	2089	2.65608333657369	0.0497084169256767	0.357066595473912	Up
chr11	59171430	59208588	+	DTX4	protein_coding	4169	12314	10111	1872	485	1491	-2.44522556811702	0.0293068275942843	0.274367509383073	Down
chr11	59511368	59520703	+	OR4D9	protein_coding	25	378	1792	121	22	6	-3.07129482830727	0.0401137625030251	0.321892220444872	Down
chr11	60172014	60184666	-	MS4A6A	protein_coding	53	260	3124	154	63	32	-2.95439322823589	0.0369577513962009	0.307909437646753	Down
chr11	60492778	60507430	+	MS4A12	protein_coding	1106	389	183	121	57	53	-3.17672132838789	0.0182807169065233	0.215651572306221	Down
chr11	60729304	60744212	+	MS4A18	protein_coding	52	109	1177	1709	417	9449	3.66489525853398	0.0101446841130519	0.159095188735197	Up
chr11	60785333	60801305	+	MS4A10	protein_coding	367	1263	5722	245	87	156	-3.24978157575233	0.00749042876656632	0.135973357563812	Down
chr11	61222216	61231927	+	PGA4	protein_coding	2	17	50	0	0	0	-6.25057068870664	0.00708339950325689	0.131048393192052	Down
chr11	61362344	61369509	+	TMEM138	protein_coding	172	1159	112	60	2	43	-3.45849843076168	0.0156080112358531	0.198080355737426	Down
chr11	61525708	61526602	-	AP003108.5	TEC	527	1	1273	18	9	7	-5.47981784764622	0.000812806713791377	0.03788501328606	Down
chr11	61539516	61542259	-	AP003559.1	lncRNA	843	2875	221	2	46	16	-5.56435303486033	0.000132209776314848	0.0127999844413224	Down
chr11	61746493	61757655	-	MYRF-AS1	lncRNA	643	1294	3056	45	37	185	-3.85134482156397	0.00107398340677705	0.044665957167765	Down
chr11	61937894	61938000	+	RNU6-1243P	snRNA	0	0	0	55	0	0	6.90471871127762	0.0174039975555522	0.210261741935824	Up
chr11	61967794	61969490	+	AP003733.3	TEC	2	8	0	6	27	152	4.34037182011019	0.0104482689499104	0.161796449170156	Up
chr11	62190216	62193539	+	SCGB1D1	protein_coding	2	3525	216	35	0	43	-5.07255072412992	0.00662494485382718	0.126159997283036	Down
chr11	62336911	62338090	-	AP003306.2	lncRNA	0	0	7	106	0	36	5.0338672302373	0.0175710568979733	0.211213326944851	Up
chr11	6234765	6244479	+	CNGA4	protein_coding	34	4880	395	88	62	21	-4.25751584869263	0.00450071262215497	0.100116235099602	Down
chr11	62405103	62423195	+	SCGB1A1	protein_coding	53	129	729	4429	1369	103	3.42369330860044	0.0170849907762312	0.208599212399474	Up
chr11	62421845	62426724	-	AP003064.2	lncRNA	6	6	29	117	99	34	3.15622746239843	0.0153675147444427	0.196822865556037	Up
chr11	62662816	62665217	-	C11orf98	protein_coding	36	157	186	7	7	17	-3.13544108871932	0.0101185801677226	0.158943928531792	Down
chr11	62665422	62665570	+	SNORA57	snoRNA	2	5055	230	7	7	4	-7.51042602555513	1.11396847074332e-05	0.00262370384490824	Down
chr11	62676498	62679117	-	UBXN1	protein_coding	7	7	9	17	38	690	4.99662101616276	0.000773034998587786	0.0368222337660649	Up
chr11	62690275	62709845	-	BSCL2	protein_coding	3173	2143	4608	63	403	93	-3.85187157996212	0.00270532048187142	0.0762204843965746	Down
chr11	62789815	62789885	+	MIR6748	miRNA	0	0	0	33	0	0	6.16784950289201	0.0473832491203747	NA	Up
chr11	62832342	62841809	-	WDR74	protein_coding	6129	24213	205	1329	112	97	-4.05111787849229	0.01060933228355	0.163159016715379	Down
chr11	62851984	62855953	-	SNHG1	lncRNA	2	283	174	5	5	29	-2.98809478860249	0.0477853775460734	0.349893956309381	Down
chr11	62935982	62936234	-	RN7SL259P	misc_RNA	72	0	5	0	0	0	-7.72138352663738	0.00212450674394904	0.0673298545331313	Down
chr11	63243085	63244004	+	CCND2P1	processed_pseudogene	171	1073	29	19	13	0	-4.83864462125796	0.00320670747555576	0.0839264648822193	Down
chr11	63265836	63266256	-	AP001880.1	unprocessed_pseudogene	36	48	91	1	4	0	-4.64094339978344	0.00354086798735406	0.0882130466166134	Down
chr11	6390440	6394998	+	SMPD1	protein_coding	220	101	2567	75	4	16	-4.30142874258982	0.00340365446472198	0.0863604799376368	Down
chr11	64234538	64238793	+	VEGFB	protein_coding	18	22	187	4116	414	137	5.00552927786879	0.000628280129659454	0.0323419418329741	Up
chr11	64305524	64316743	+	ESRRA	protein_coding	14	122	572	120	1815	2759	3.46644491030323	0.0151806885206487	0.196216603544629	Up
chr11	64316460	64318084	-	TRMT112	protein_coding	0	182	824	1	8	18	-4.47371772206303	0.0113205447055358	0.168754570955591	Down
chr11	64891137	64891246	-	MIR192	miRNA	0	37	22	0	0	0	-6.03753115949775	0.0222861081362429	NA	Down
chr11	64934471	64935893	-	GPHA2	protein_coding	6	85	0	0	1	0	-5.90728603973384	0.0144236534662402	0.192485999283314	Down
chr11	65014182	65040570	+	ARL2-SNX15	protein_coding	889	1518	732	318	1197	24487	3.00614653751346	0.0423786124325776	0.329300506774189	Up
chr11	65027439	65040572	+	SNX15	protein_coding	271	1373	383	169	1158	24190	3.84829168616582	0.011933223907878	0.173510144122484	Up
chr11	65040901	65044828	+	SAC3D1	protein_coding	2	652	93	1	10	13	-4.31708051024837	0.00788140591109058	0.138906376997391	Down
chr11	65084210	65088398	+	ZFPL1	protein_coding	381	257	90	7	35	82	-2.79509057817558	0.0427063658239007	0.330143328707089	Down
chr11	65354751	65357613	+	TIGD3	protein_coding	3	18	40	18	172	106	3.00311897083071	0.0274079006090054	0.266144944076302	Up
chr11	65890673	65891635	+	CCDC85B	protein_coding	0	0	0	3	30	31	7.15133853741341	0.00110436930565636	0.0456638813015895	Up
chr11	65919274	65921563	+	DRAP1	protein_coding	41	22	116	802	3854	16	5.23702718655487	0.000829579514802633	0.0382052509956596	Up
chr11	66040765	66049161	-	GAL3ST3	protein_coding	21	480	835	6084	12370	12105	5.26780082018387	3.24216694183207e-05	0.00533762276483644	Up
chr11	66043298	66044381	+	AP006287.3	lncRNA	4	305	189	14	1287	1861	3.34022314804988	0.0345504547213774	0.297425299981013	Up
chr11	6621330	6655809	-	DCHS1	protein_coding	4304	1028	9922	1103	263	1037	-2.50396799757942	0.0479869119310935	0.350722673637135	Down
chr11	6621451	6622322	+	AC091564.4	lncRNA	0	216	31	4	0	0	-5.29825817406323	0.0132702033491746	0.183253967780929	Down
chr11	66259567	66261834	-	AP001107.4	lncRNA	5	581	202	3	7	8	-4.7778451220294	0.00111678342841239	0.0458587218161294	Down
chr11	66480013	66509657	+	DPP3	protein_coding	512	1728	3696	5421	10871	97931	4.67178375762998	0.000393518720889707	0.0246639584276926	Up
chr11	66514306	66519720	-	AP002748.6	lncRNA	28	87	116	392	8	1548	3.37445092844187	0.02065130937169	0.229762699253698	Up
chr11	66590176	66593063	-	CCDC87	protein_coding	23	1985	1180	5	17985	2078	3.55630978000293	0.0486790391319368	0.352907270717227	Up
chr11	66761575	66762399	-	C1QBPP2	processed_pseudogene	1	0	6	119	3	24	4.84375129757562	0.00621472431981977	0.1211348189148	Up
chr11	66848417	66958386	-	PC	protein_coding	521	10023	7459	9442	4251	75101	2.77187206927976	0.0425592172707041	0.329667831091914	Up
chr11	67350772	67356972	-	POLD4	protein_coding	3	357	58	1306	117	841	3.00459321382284	0.0422502923689883	0.329058577475933	Up
chr11	67461710	67469272	-	TMEM134	protein_coding	109	18	2594	35	37	1	-4.34542890292644	0.00850223342847052	0.145044448679866	Down
chr11	6748131	6750324	+	GVINP2	processed_pseudogene	3	0	15	66	16	45	3.23437685048074	0.0423541619971477	0.329293239901654	Up
chr11	67583595	67586656	+	GSTP1	protein_coding	0	335	34	24	10233	2554	5.93155306691751	0.00176601506649034	0.0604805799863175	Up
chr11	67974286	67975243	-	OR7E1P	unprocessed_pseudogene	25	6	238	0	2	0	-6.30571467943505	0.00115559727446669	0.0467197109467347	Down
chr11	67991100	68004982	-	UNC93B1	protein_coding	130	1164	4456	246	124	254	-2.49348606603558	0.0471158645808682	0.347060443035239	Down
chr11	68039025	68050895	+	TCIRG1	protein_coding	405	547	2258	9343	1813	5755	2.86280338837667	0.0162783727188672	0.203124298072487	Up
chr11	6845652	6846705	+	OR10A5	protein_coding	10	34	162	0	0	2	-6.12553471584529	0.00123780237547606	0.0488744645353251	Down
chr11	68612899	68616711	-	AP003096.1	lncRNA	8	95	359	5	15	12	-3.05287340421122	0.0282623057690091	0.26989331023733	Down
chr11	69012283	69018447	+	MRGPRF-AS1	lncRNA	19	158	522	3175	455	168	3.1895141658648	0.0248628964912828	0.25406950147342	Up
chr11	69155478	69159752	+	SMIM38	protein_coding	31	1040	171	614	10116	206	3.97554818951987	0.0127725371805359	0.179603380802389	Up
chr11	6920974	6922043	+	OR2D3	protein_coding	7	12	14	0	0	0	-5.58584618734686	0.0230523569735716	NA	Down
chr11	6926404	7001004	+	ZNF215	protein_coding	282	2942	5014	272	144	389	-2.73020676830907	0.0218224636110368	0.236318206250958	Down
chr11	69438365	69444743	-	AP000439.1	lncRNA	107	156	102	1457	158	1301	3.06823808953935	0.0131612500968471	0.182734668219664	Up
chr11	70203163	70207390	+	FADD	protein_coding	84	110	105	1052	8387	486	5.4489229156637	7.66574636838991e-05	0.00922083464682591	Up
chr11	70603304	70604859	+	AP001271.2	TEC	4	1855	1058	21	49	12	-4.32574329664833	0.00462890368487489	0.101679335304973	Down
chr11	71629045	71629421	+	AP000867.3	processed_pseudogene	1	60	72	836	382	373	4.30921746103074	0.00125910969635719	0.0494304328597371	Up
chr11	71745331	71747051	+	AP003498.2	lncRNA	5	7	12	26	398	8	4.73871477651425	0.00225398893724408	0.0691611943044829	Up
chr11	71800541	71804640	-	ALG1L9P	transcribed_unprocessed_pseudogene	9	6165	898	22	35	38	-5.55304520064611	0.000309626962095718	0.0213540988819875	Down
chr11	71865509	71928654	-	AP002495.1	protein_coding	3591	7000	2683	856	180	851	-2.71225121428533	0.0232353147665002	0.244645334522022	Down
chr11	72072228	72072302	-	MIR3165	miRNA	97	0	0	0	0	0	-22.2043900033517	1.08211624815734e-15	1.20340633238198e-11	Down
chr11	72105924	72109329	+	AP000812.4	protein_coding	139	127	411	37	3	29	-3.0249514524617	0.0192810441096206	0.221024020321143	Down
chr11	72189558	72196323	+	FOLR1	protein_coding	97	755	7028	101	29	57	-4.62564942503723	0.000828425579039583	0.0382052509956596	Down
chr11	72223701	72239147	+	INPPL1	protein_coding	738	11659	787	99	196	839	-3.13231403567905	0.024305403001985	0.25106734159351	Down
chr11	72239077	72245664	-	PHOX2A	protein_coding	12	35	776	380	2557	612	3.0651306285842	0.040885060525132	0.324509839426869	Up
chr11	73308276	73369388	+	ARHGEF17	protein_coding	3149	9607	7829	12535	136083	4540	3.52191632653833	0.0130679897965603	0.182293610106254	Up
chr11	73832382	73832690	-	RN7SKP243	misc_RNA	1	47	0	0	0	0	-5.8603625631471	0.0405168489794694	NA	Down
chr11	73991283	73992180	-	AP003717.2	processed_pseudogene	0	0	0	32	5	0	6.37017510024002	0.0180270864009739	0.213888296803319	Up
chr11	74354443	74355720	+	HNRNPA1P40	processed_pseudogene	2	258	20	2	1	1	-5.49793446920583	0.00158803846252833	0.0573636744932505	Down
chr11	74490519	74493724	-	LIPT2	protein_coding	116	1312	47	24	0	49	-4.0132877604509	0.0149640944035945	0.195362076792264	Down
chr11	75260129	75262466	-	AP001972.5	TEC	11	39	65	2644	14	275	5.19195246203361	0.000659562941874022	0.0331871635189429	Up
chr11	75506937	75508391	-	AP002815.1	lncRNA	925	96	465	29	66	31	-3.74196648283931	0.00655829945153615	0.125157717898573	Down
chr11	7568866	7572046	-	AC107884.2	lncRNA	119	450	964	16	32	2	-4.19024670986471	0.0017756737079086	0.0605876972320643	Down
chr11	75934936	75935039	+	RNA5SP344	rRNA_pseudogene	0	0	0	0	0	49	6.50791385613127	0.0297920082042208	0.276806110037916	Up
chr11	76782581	76783062	-	AP003119.2	lncRNA	0	0	0	0	16	6	5.72017895111414	0.0487255252135006	NA	Up
chr11	7689438	7706421	-	OVCH2	protein_coding	47	140	79	1745	279	192	3.41840473462087	0.00765675671846335	0.137124701110192	Up
chr11	7795905	7796973	-	OR5P2	protein_coding	9	0	46	0	0	0	-6.16765330271215	0.020131649650805	0.226740512014598	Down
chr11	78022933	78023721	+	AP003032.1	lncRNA	0	59	7	0	0	0	-6.25521247403719	0.0178165321242982	0.212732490020238	Down
chr11	78139771	78225909	+	KCTD21-AS1	lncRNA	996	4691	3647	21546	11256	8363	2.6611527401074	0.0183214113523332	0.215661423578947	Up
chr11	78171249	78188626	-	KCTD21	protein_coding	33	159	180	807	88	532	2.41344289948924	0.0484260153410604	0.352346109584396	Up
chr11	78188812	78215232	+	USP35	protein_coding	261	691	1412	2716	3473	2147	2.39890042369006	0.0313818847224727	0.284043028049237	Up
chr11	78423982	78429836	-	LINC02728	lncRNA	22	25	10	29	94	404	3.10892986315775	0.0225842177010911	0.241418664683268	Up
chr11	78533176	78558565	+	AP003110.1	lncRNA	987	494	2511	168	121	171	-2.8437184200244	0.0147991806734584	0.194027118094069	Down
chr11	7957537	7965426	-	NLRP10	protein_coding	40	73	131	170	612	115	2.44281304963646	0.049531011687177	0.356253209193582	Up
chr11	797511	799185	+	PANO1	protein_coding	3	195	321	2	566	3324	3.49972270458984	0.0431019334993035	0.331785514816336	Up
chr11	8011278	8016520	-	CASC23	lncRNA	65	39	154	2664	7	733	3.94244641383016	0.0107407423974172	0.164401466215823	Up
chr11	818914	825573	+	PNPLA2	protein_coding	9	15	213	3541	127	550	4.86395091930686	0.00112441938231113	0.0460643510676928	Up
chr11	823634	832883	-	AP006621.1	lncRNA	14	527	4635	3934	71825	148	4.93761517523203	0.00654098909086076	0.124894086195083	Up
chr11	83180144	83184520	+	AP000873.4	lncRNA	8	1	6	5	102	27	3.2188001824546	0.0452945351924231	0.339588793595119	Up
chr11	8391868	8594289	-	STK33	protein_coding	29665	4576	1624	973	2709	1646	-3.18910828292386	0.0303777910939746	0.279349295226074	Down
chr11	85020785	85021655	-	HNRNPCP6	processed_pseudogene	34	2	0	1	0	0	-5.66976666172508	0.0257702701239299	0.258971279937383	Down
chr11	85336075	85336572	-	AP002803.1	processed_pseudogene	0	51	7	0	0	1	-5.10588641859616	0.0433054236256678	0.332492211267351	Down
chr11	86283927	86284668	+	AP003084.1	processed_pseudogene	93	150	0	9	0	0	-4.76831175243943	0.0253802302486899	0.256857995930438	Down
chr11	8679089	8680913	+	AC091053.2	lncRNA	3	4	68	1403	2	81	5.01802256742482	0.00402447998188906	0.0944642229651686	Up
chr11	86832540	86833449	-	OR7E13P	unprocessed_pseudogene	1	0	11	23	83	12	4.0643504585185	0.0163678719160487	0.203459368197927	Up
chr11	86833068	86837615	+	AP000654.1	lncRNA	15	21	49	16	123	491	3.16634089449315	0.019993321224115	0.226103640624092	Up
chr11	87323709	87324359	-	AP000811.1	processed_pseudogene	5	119	64	2	0	10	-3.50159524061402	0.0338348748343689	0.294239188745629	Down
chr11	87490144	87491110	+	AP003497.2	TEC	21	0	8	0	0	0	-6.08125200055051	0.0253739907192041	0.256857995930438	Down
chr11	88050106	88062110	+	AP005436.3	lncRNA	32	106	40	1484	58	396	3.7343078254215	0.00560418487609125	0.113755400396795	Up
chr11	88408179	88409223	-	GAPDHP70	processed_pseudogene	1	2	83	669	513	15	4.71059892675293	0.00439083149304591	0.0987177187470516	Up
chr11	88504576	88524054	+	GRM5-AS1	lncRNA	98	238	67	205	60	2534	2.80584535221349	0.0498947728449559	0.357395657874248	Up
chr11	88612805	88612911	-	RNU6-16P	snRNA	60	0	0	0	0	0	-21.5341370086522	2.49167661766555e-14	6.77296194160483e-11	Down
chr11	8937579	8938211	-	ASCL3	protein_coding	20	84	17	0	0	0	-7.43199744358397	0.000292518408169458	0.0206935052115919	Down
chr11	89546637	89589611	-	AP003400.1	lncRNA	106	635	820	1381	8406	363	3.50238116284772	0.0115876135753985	0.170398826256721	Up
chr11	8964510	8977527	+	TMEM9B-AS1	lncRNA	65	204	110	865	744	222	2.70969831999991	0.0226671878050952	0.241523428106952	Up
chr11	90057605	90062999	-	TRIM64EP	unprocessed_pseudogene	6	5	0	227	9	0	4.25986629984994	0.0362320849088554	0.305222272848487	Up
chr11	90125658	90126061	+	AP000648.3	TEC	1	0	67	0	0	0	-6.1348993257517	0.0271811730366715	0.2649515434475	Down
chr11	9090312	9090379	-	MIR5691	miRNA	0	0	0	0	0	51	6.56554829640401	0.0275267506395994	0.266666035244731	Up
chr11	92366496	92367250	-	PGAM1P9	processed_pseudogene	12	8	3	896	8264	35	8.73406732593043	1.27943032998683e-07	9.01750548993278e-05	Up
chr11	9242448	9245509	-	AP006259.1	lncRNA	7	199	184	9	1	9	-3.7575136809154	0.00900489521709018	0.14955828992587	Down
chr11	93741591	93764749	+	C11orf54	protein_coding	524	401	971	91	28	58	-3.23326680089676	0.00570454448706919	0.115073321174786	Down
chr11	9384652	9448127	+	IPO7	protein_coding	204	265	228	160	1037	3010	2.66713197651455	0.0384524252726313	0.315361086516242	Up
chr11	94055023	94055972	-	PHBP16	processed_pseudogene	86	72	323	28	0	8	-3.38087421583084	0.0271443421966267	0.264664744807448	Down
chr11	94305592	94307721	+	IZUMO1R	protein_coding	13	286	270	11	8	12	-3.53538574773272	0.00642922882802629	0.12370304612983	Down
chr11	94377316	94401419	-	GPR83	protein_coding	50	2440	1032	2208	503	17826	3.00593290962036	0.0418082959124316	0.328282925006994	Up
chr11	94493979	94499578	+	ANKRD49	protein_coding	291	109	151	48	6	51	-2.64666220911435	0.0488002410475372	0.353341834500054	Down
chr11	94543840	94549898	+	FUT4	protein_coding	16	208	32	5	6	17	-2.74074348440085	0.0486451571331965	0.352907270717227	Down
chr11	9460319	9528524	+	ZNF143	protein_coding	246	1459	1777	16628	327	1481	2.97343820569631	0.0385441971653355	0.315678918783038	Up
chr11	95040411	95041571	+	AP002383.4	unprocessed_pseudogene	60	5	0	1848	27	410	4.50357044786094	0.0149672779336719	0.195362076792264	Up
chr11	95057282	95057984	+	AP001264.1	unprocessed_pseudogene	0	742	114	3	4	45	-3.56080585451502	0.0481374512516586	0.351463406083283	Down
chr11	95482406	95497553	+	AP001790.1	lncRNA	1322	257	104	40	105	103	-3.20388019781412	0.0259709487788234	0.259818578864034	Down
chr11	96341438	96341526	+	MIR1260B	miRNA	10	2	24	0	0	0	-5.77699331938928	0.0199622463300719	NA	Down
chr11	97000274	97000711	-	MED28P5	processed_pseudogene	3	0	0	144	0	10	5.16514357807096	0.0207197183429288	0.230093856947818	Up
chr11	97222644	97259987	-	LINC02553	lncRNA	349	1464	2509	112	137	149	-2.848885013406	0.0105496440756661	0.162570209049042	Down
chr12	100032325	100034074	-	AC126474.2	TEC	6	34	0	0	0	0	-5.83313162358563	0.0354473027554399	NA	Down
chr12	100156357	100173659	-	GOLGA2P5	transcribed_unprocessed_pseudogene	310	1236	2530	14012	121	73485	4.82629583233413	0.00178225935483169	0.0606392528108211	Up
chr12	100158502	100158765	-	RN7SL176P	misc_RNA	0	0	0	4	23	0	6.09774506427504	0.0288360764660857	NA	Up
chr12	100173196	100199783	-	AC010203.1	transcribed_unprocessed_pseudogene	1917	1303	2245	292	299	293	-2.51847514336191	0.0276310311360398	0.267218004927871	Down
chr12	100573683	100628288	+	GAS2L3	protein_coding	1099	6976	1905	280	331	553	-2.67859234035838	0.0210006141749874	0.232274594861123	Down
chr12	101424441	101424691	+	RPS27P23	processed_pseudogene	4	168	43	3	0	0	-5.53705117316208	0.00329696225832812	0.0849812241549581	Down
chr12	101728648	101739472	-	SYCP3	protein_coding	31	218	297	30	19	19	-2.37207251626051	0.048551460045579	0.352797478468037	Down
chr12	101954992	101962414	-	AC079907.2	lncRNA	241	17	3435	15	19	53	-4.79604828093915	0.00148563055797325	0.05511334546583	Down
chr12	102395874	102481744	-	IGF1	protein_coding	1360	1583	1137	17598	3001	3494	2.65742975930263	0.0334247706886784	0.292717263071945	Up
chr12	102513251	102513655	-	AC010202.1	processed_pseudogene	0	302	73	0	0	0	-8.73727486744474	0.00014914923884906	0.0139121581145761	Down
chr12	103013362	103016095	+	AC026108.2	lncRNA	9	318	1405	36	3	17	-4.20987682819421	0.00480739655004502	0.103898512855631	Down
chr12	103503381	103504936	+	AC084364.1	processed_pseudogene	3	19	55	1649	2539	14	6.61116665470512	2.06438387750806e-05	0.00400815837086823	Up
chr12	103965822	103988874	+	TDG	protein_coding	58	129	93	165	779	303	2.57289332866731	0.0339009582810619	0.294467492038032	Up
chr12	10505602	10523135	+	EIF2S3B	protein_coding	53	42	56	187	71	2349	3.99467873900627	0.00454933120567523	0.100634586577553	Up
chr12	106050961	106058254	-	AC011595.2	lncRNA	16	197	1017	38	25	14	-3.17202930299728	0.0207969422264144	0.23080794067681	Down
chr12	106524	111850	-	AC026369.3	lncRNA	78	2819	42	51	69	42	-3.54728582325703	0.0174997079775933	0.210639173685822	Down
chr12	106678583	106684707	-	AC079385.2	lncRNA	1681	716	1223	17	20	11	-6.25300364456519	4.85363177122427e-07	0.000243454260456901	Down
chr12	106714924	106733066	-	AC079385.3	lncRNA	142	232	1152	8468	523	1363	3.33317340346729	0.0135293913539076	0.185471030743802	Up
chr12	107910403	107912620	-	AC126177.1	transcribed_processed_pseudogene	517	554	58	4	46	1	-4.3498563356754	0.00653403598600661	0.12486139219648	Down
chr12	108532074	108539738	+	AC008119.1	lncRNA	78	487	151	46	27	23	-2.42332836207133	0.0446560817360199	0.337807573834124	Down
chr12	108589851	108598320	-	TMEM119	protein_coding	188	593	439	329	2053	33344	5.06771662898591	0.000542192002029823	0.0295086589085499	Up
chr12	108907741	109021068	-	SVOP	protein_coding	363	5551	3473	19485	12328	2210	2.56301470798019	0.0485348738206648	0.352797478468037	Up
chr12	109023089	109088023	+	USP30	protein_coding	869	10821	1277	566	397	529	-2.61291021956334	0.0368402134725363	0.307575748143575	Down
chr12	109088188	109093631	-	ALKBH2	protein_coding	32	3465	310	6	46	49	-4.58992614050078	0.00238428497862973	0.0715786393794514	Down
chr12	109445410	109447497	-	AC007570.1	lncRNA	23	1920	225	21	4	80	-3.904900554212	0.00995769279430939	0.157692098701816	Down
chr12	109714228	109770507	+	FAM222A	protein_coding	45573	7125	15093	3804	999	3069	-3.4941389014982	0.00943132426867421	0.153151845226539	Down
chr12	109929802	109996389	-	GIT2	protein_coding	149	789	3862	778	6597	13624	2.80739128557311	0.0403706354894239	0.322820449480165	Up
chr12	109999186	110039763	+	ANKRD13A	protein_coding	119	534	233	382	2044	1173	2.5222697087597	0.0378970165594694	0.312527912416215	Up
chr12	110846769	110907535	+	CCDC63	protein_coding	483	1693	2282	5346	17797	11180	3.52681393292371	0.00211465143482233	0.0673298545331313	Up
chr12	111405948	111451623	+	SH2B3	protein_coding	408	2583	6708	46256	3222	22916	3.52322115108181	0.00695323069748076	0.129850583725823	Up
chr12	111581379	111581773	+	AC137055.1	processed_pseudogene	1	80	0	0	0	0	-6.59628968074958	0.0140510347172643	0.190213419959935	Down
chr12	111599498	111600256	+	ATXN2-AS	lncRNA	57	470	0	0	0	0	-9.47907606049661	5.15981025658261e-05	0.00720055552407866	Down
chr12	111879338	111880249	-	RPS2P41	processed_pseudogene	8246	1028	4	1	22	0	-8.99182553794455	9.94075872086815e-06	0.00239955138718253	Down
chr12	111899263	111901391	+	ADAM1A	unitary_pseudogene	130	118	47	576	125	1980	2.9614227550195	0.0269929902775246	0.263636787391331	Up
chr12	112907628	113017751	-	AC004551.1	lncRNA	7395	5938	16125	1888	818	2566	-2.28503109653835	0.0445994545027674	0.337638379341252	Down
chr12	113422380	113438276	+	SDSL	protein_coding	2221	8092	2083	81	147	237	-4.44015057176606	0.000161901783274854	0.0146901796664714	Down
chr12	113863402	113871597	+	AC009731.1	lncRNA	63	37794	2628	302	407	102	-4.89709596662767	0.00207385096913757	0.0665065761871093	Down
chr12	113932569	113937255	+	AC073863.1	lncRNA	902	2054	106	41	33	19	-4.87392683852707	0.000294894544818636	0.020820370777956	Down
chr12	114080381	114113489	+	AC010183.2	lncRNA	336	1424	2634	720	3203	70869	4.47105756162508	0.00273991920126456	0.076892076563375	Up
chr12	114097682	114098223	+	HAUS8P1	processed_pseudogene	1	4	0	110	0	10	4.84495856462621	0.0184405934386069	0.21656482596786	Up
chr12	114504876	114505187	-	RN7SKP216	misc_RNA	0	51	14	0	0	1	-5.24994478140307	0.0330085490552742	0.290808980271189	Down
chr12	115363012	115364745	+	AC078880.2	lncRNA	509	193	8	9	2	4	-5.98876375892721	0.000167076149994913	0.0150332780106252	Down
chr12	115592604	115592983	-	UBA52P7	processed_pseudogene	39	0	0	0	0	0	-6.80002926511298	0.0197217334231642	0.224112877262059	Down
chr12	115878748	115885967	+	AC012157.3	lncRNA	34	244	2080	34	49	49	-3.34899707284545	0.0135711467013127	0.185687175758099	Down
chr12	116548105	116576606	+	MAP1LC3B2	protein_coding	2993	601	2086	207	134	232	-3.48526766800782	0.00571694578243202	0.115257624874339	Down
chr12	118024817	118025518	-	AC131159.2	lncRNA	0	24	18	21	388	0	4.2278443396768	0.0327528406935327	0.289662931605374	Up
chr12	118773031	118775137	-	LINC02440	lncRNA	679	45	140	17	0	49	-4.33766212044998	0.0109173693428206	0.165790336062323	Down
chr12	119593774	119643075	+	TMEM233	protein_coding	215	702	1241	2988	1037	5659	2.60308901043204	0.0236554508775442	0.247536901757548	Up
chr12	119713634	119713724	-	MIR1178	miRNA	0	0	0	43	0	0	6.5496688595295	0.0285089673883005	0.270887423561578	Up
chr12	120369440	120371688	+	RPS27P25	transcribed_processed_pseudogene	4	175	19	3	0	0	-5.44303806537735	0.00491531159069244	0.105131012318524	Down
chr12	120446444	120463749	+	GATC	protein_coding	43	500	2902	81	106	61	-2.94908039601393	0.0285941817423298	0.270927739413823	Down
chr12	120640552	120667324	+	CABP1	protein_coding	15367	7023	1909	1000	395	480	-4.00244615049119	0.00288545681668419	0.0790122686664325	Down
chr12	120687149	120701859	+	MLEC	protein_coding	1585	1853	10321	299	355	543	-2.99646625325049	0.0099163401371619	0.157281739102139	Down
chr12	120710458	120723640	+	UNC119B	protein_coding	8814	5609	138	415	466	904	-3.35205581486977	0.0229507742211141	0.24265060936647	Down
chr12	120725774	120740008	+	ACADS	protein_coding	200	909	10872	185	61	329	-3.69059824628408	0.00756988580767584	0.136832643311251	Down
chr12	120978543	121002512	+	HNF1A	protein_coding	64	701	2001	2962	14878	425	3.66272179567194	0.0131371815189371	0.182546017022181	Up
chr12	121107220	121107490	+	AC079602.1	processed_pseudogene	0	86	8	0	0	0	-6.76820508770272	0.00758287202058848	0.136832643311251	Down
chr12	121797511	121801972	+	AC084018.1	lncRNA	1003	16	928	18	19	50	-4.67272462725848	0.00161363739214734	0.0578787106771723	Down
chr12	122063306	122068616	+	AC156455.1	lncRNA	3885	643	1655	36	617	109	-3.11955440733741	0.0354554549030368	0.30179798103669	Down
chr12	123152324	123153377	-	AC073857.1	TEC	8	24	245	0	4	10	-3.62562679239592	0.0282138208551171	0.269718691476869	Down
chr12	123721246	123721639	-	RPL27P12	processed_pseudogene	6	4	92	2	0	0	-4.98472768755297	0.0175905933867728	0.211252795041399	Down
chr12	123966077	123966629	-	AC068790.3	lncRNA	14	9	0	0	0	0	-5.65133923749219	0.0470606458814819	NA	Down
chr12	124085761	124088598	+	AC068790.9	lncRNA	6	500	10642	33	28	63	-5.69942442404716	0.000438487858232246	0.0261956166142926	Down
chr12	124542503	124542873	+	AC073592.9	TEC	0	0	0	74	0	42	7.90186438692226	0.000807418736143647	0.0378047632355594	Up
chr12	124623391	124623987	+	AC073592.10	TEC	1	0	0	8	0	58	5.97951960339373	0.01383003127854	0.187862307006024	Up
chr12	125983702	126043485	+	LINC02826	lncRNA	1644	2445	9169	5175	1380	68994	2.81615934069683	0.0477149128787369	0.349609015711197	Up
chr12	126438837	126472790	+	LINC02347	lncRNA	195	333	391	4955	668	749	3.10197566983515	0.0130831836325901	0.182324363390147	Up
chr12	126723412	126749027	+	LINC00943	lncRNA	103	1343	7514	113	314	173	-3.03408617133429	0.0261064046294562	0.260474974076999	Down
chr12	127142029	127146532	-	AC079949.1	lncRNA	21	39	28	45	74	886	3.58192368993039	0.00869114024903438	0.146804248414541	Up
chr12	127146535	127151330	+	AC079949.5	lncRNA	20	843	656	21	3	58	-3.67054855451081	0.00965489609173997	0.155439911166025	Down
chr12	127147149	127150081	+	AC079949.2	lncRNA	20	668	11	15	0	13	-4.17333567001408	0.0153457363560345	0.196822865556037	Down
chr12	127624153	127626267	+	AC025252.2	unprocessed_pseudogene	156	731	651	13	30	75	-3.26602676724917	0.00608226336155231	0.119329018323904	Down
chr12	127825938	127826286	-	AC087894.2	TEC	8	816	518	4	0	53	-4.07455434741164	0.0174020820796112	0.210261741935824	Down
chr12	12813316	12829981	+	DDX47	protein_coding	65	96	34	6473	189	2394	5.56544533923853	5.51328177698453e-05	0.00744300445448926	Up
chr12	129109629	129113294	+	TMEM132D-AS1	lncRNA	338	852	27	23	24	2	-4.37751517983971	0.00347562345864941	0.0876815365086058	Down
chr12	12940775	12952147	-	GPRC5D	protein_coding	29	371	42	19027	31	11797	6.54900436944787	5.10098546699756e-05	0.00718666670620305	Up
chr12	130121925	130122974	-	AC026336.4	TEC	0	42	1175	3	6	0	-6.07920381556969	0.00222986711476484	0.0688004461184209	Down
chr12	130216807	130217157	-	AC026336.1	processed_pseudogene	0	243	38	2	0	0	-6.48101894886682	0.00309955786670003	0.0817989444169492	Down
chr12	13044381	13142521	+	FAM234B	protein_coding	1138	2247	1886	1401	14312	67464	4.13469548827047	0.00228461468005193	0.0697588542263721	Up
chr12	130789600	130839266	-	STX2	protein_coding	15653	1846	4182	461	238	674	-4.43336830310088	0.00115605946751332	0.0467197109467347	Down
chr12	131022769	131024741	-	AC078925.2	TEC	4	105	791	0	0	4	-7.17188740261596	0.000118594387277756	0.0119192222933575	Down
chr12	131292068	131293176	-	RPS6P20	unprocessed_pseudogene	8	2	510	1	0	12	-4.70964208825708	0.0125561035774501	0.178144082726134	Down
chr12	131621891	131623203	-	AC117500.3	lncRNA	0	22	106	1	0	0	-6.08707181957262	0.00855048061393822	0.145321560386747	Down
chr12	131857420	131864538	+	AC131009.2	lncRNA	22	40	17	40	1306	445	4.82000470974052	0.000608202359714976	0.0316735121003171	Up
chr12	132077803	132080460	-	AC137590.1	lncRNA	5	21	11	214	2	249	3.94666167079506	0.00821754940703153	0.142278283885557	Up
chr12	132351855	132352322	+	AC148477.8	TEC	0	0	0	88	3	1	7.65378501446189	0.001048584126532	0.0438804307757483	Up
chr12	132565071	132566425	+	AC131212.2	TEC	8	216	100	4	6	0	-4.24631490446068	0.00768774663285638	0.137322374229397	Down
chr12	132603150	132610582	-	LRCOL1	protein_coding	6	10	17	25	92	189	3.54121781803494	0.0058031012648616	0.115892841979676	Up
chr12	132723945	132724057	-	RNA5SP379	rRNA_pseudogene	1	0	0	0	0	50	5.54400188100267	0.0497744337427595	0.357066595473912	Up
chr12	132745156	132745729	+	AC135586.1	processed_pseudogene	0	0	2	1	79	6	6.14231067061066	0.00413800909421477	0.0957423466720309	Up
chr12	133130575	133159465	+	ZNF10	protein_coding	182	1909	317	100	63	86	-2.77920279986538	0.0237499319751562	0.247949663572706	Down
chr12	14503661	14567883	-	PLBD1	protein_coding	2217	15874	2468	290	546	1665	-2.68860823024461	0.0335409652485079	0.293180504715754	Down
chr12	14530124	14543575	+	AC008114.1	lncRNA	75	95	1426	47	37	83	-2.58791834335763	0.0489670493606339	0.353932592360734	Down
chr12	14553702	14553970	-	RN7SKP134	misc_RNA	0	0	15	59	0	307	5.21071196419047	0.0131993048967706	0.182982214760237	Up
chr12	14803666	14906586	+	C12orf60	protein_coding	581	1557	999	5680	2829	5533	2.46595316192168	0.0242443902575438	0.250761679777288	Up
chr12	14804650	14814182	-	SMCO3	protein_coding	35	70	39	40	2091	193	4.46333876842199	0.00260363200944123	0.0745576430811296	Up
chr12	14914039	14938537	-	ERP27	protein_coding	2067	660	225	137	176	208	-2.87618009737587	0.0344773104425148	0.297172731714635	Down
chr12	15971890	15972609	-	EGLN3P1	processed_pseudogene	11	86	12	0	0	0	-7.1739580096828	0.000724376612373781	0.0351939658518219	Down
chr12	1741197	1747099	-	AC005343.1	lncRNA	24	47	3	376	33	248	3.16133117741605	0.0263239254480466	0.261664506575255	Up
chr12	1820267	1836753	+	LRTM2	protein_coding	422	3353	1090	1281	15012	8121	2.92027172654719	0.0252476401098744	0.256314845957733	Up
chr12	19724435	19724599	+	RNU1-146P	snRNA	0	0	0	2	22	0	5.94305276778476	0.0389212150146047	NA	Up
chr12	203642	205094	+	AC007406.4	lncRNA	133	320	114	0	0	14	-5.31501943649532	0.00151840009365198	0.0558074520017665	Down
chr12	20962768	21092745	+	SLCO1B7	protein_coding	9703	1164	8065	476	593	663	-3.56578589592692	0.00596564878594155	0.117942890358474	Down
chr12	21437615	21471250	+	PYROXD1	protein_coding	134	201	188	2616	410	169	2.85749686342896	0.0304345732266647	0.27964895280931	Up
chr12	22573425	22575105	+	LRRC34P1	processed_pseudogene	1	30	826	1	4	3	-5.85875705799236	0.000725059730355239	0.0351939658518219	Down
chr12	24223233	24260056	+	SOX5-AS1	lncRNA	130	220	106	93	496	2941	2.96359455973039	0.0295449597999233	0.275441985608627	Up
chr12	25096868	25100980	-	AC023510.1	lncRNA	7	3	5	8	123	8	3.39997621819136	0.0334724736053271	0.292794187460616	Up
chr12	25803298	25804526	+	TDGP1	processed_pseudogene	2	18	17	161	7	37	3.02510778062596	0.0375633553359932	0.310852645211572	Up
chr12	2603350	2607440	-	CACNA1C-AS3	lncRNA	1323	25638	835	147	47	949	-4.24920058190216	0.00476796673941219	0.103421743634184	Down
chr12	26125155	26126617	-	AC022509.3	lncRNA	25	3268	889	1	1	2	-9.40173681184914	5.17263552358251e-09	5.27978297371386e-06	Down
chr12	26211164	26335856	-	AC022509.2	lncRNA	1374	4460	3676	12277	7070	20092	2.40758076186211	0.0274607657563445	0.266585830610165	Up
chr12	2695765	2812902	-	ITFG2-AS1	lncRNA	779	6272	6470	8056	11926	36188	2.57590921191795	0.0292214950308721	0.274018622318087	Up
chr12	273954	277123	-	AC007406.5	lncRNA	437	88	9	5	10	14	-4.715566205172	0.00253955029137439	0.0737605155767074	Down
chr12	2781904	2782371	+	RPL23AP14	processed_pseudogene	1	0	13	108	4	9	3.73728953269412	0.039516008994175	0.319749664639559	Up
chr12	29277397	29277882	-	AC009318.4	lncRNA	1	0	0	127	38	0	7.56699740564564	0.000855116488252798	0.0387678128716132	Up
chr12	29337352	29381189	-	ERGIC2	protein_coding	135	233	147	661	514	2772	3.02039671961741	0.0112703473907999	0.16846575754658	Up
chr12	30306065	30307611	+	AC078776.2	unitary_pseudogene	18	50	64	2	6	1	-3.29949711134302	0.0247717123385472	0.253500264478545	Down
chr12	30320834	30321617	+	AC078776.1	lncRNA	16	87	0	0	2	0	-5.17690290815464	0.0234489666132252	0.245952534426739	Down
chr12	3041437	3044950	+	AC125807.2	lncRNA	2	835	12	45	23149	9227	6.01058914185022	0.00128501992413321	0.0499654844849292	Up
chr12	30628988	30695869	-	IPO8	protein_coding	354	651	619	2976	744	46341	5.02310654463538	0.000430633808537831	0.0259433268297032	Up
chr12	30696121	30700220	+	AC012673.1	lncRNA	132	35	92	2	0	30	-3.35497761003049	0.0433795905014572	0.332632726049486	Down
chr12	31105105	31106830	-	AC008013.3	unprocessed_pseudogene	0	101	6	1	0	0	-5.9994203710928	0.0124425263569703	0.177307241365283	Down
chr12	31311617	31312029	+	AC024940.4	processed_pseudogene	0	81	20	0	0	0	-6.8479749601953	0.00563175987105656	0.114055907819442	Down
chr12	32100485	32100735	-	AC048344.3	processed_pseudogene	0	0	0	0	10	20	5.98144255159516	0.0312213771622013	NA	Up
chr12	32109076	32109602	+	AC048344.4	lncRNA	2	0	64	0	0	0	-6.13156019224138	0.0250409621814425	0.254650832317687	Down
chr12	3300698	3318677	+	AC005865.2	lncRNA	12797	7354	3615	493	161	1544	-3.76642485447779	0.00451665092377757	0.100221959162704	Down
chr12	33374238	33439819	-	SYT10	protein_coding	523	1365	1709	2299	235	21562	2.97012709443359	0.0367269042665731	0.307132175777931	Up
chr12	4012902	4026658	+	AC084375.1	lncRNA	4727	1494	341	151	40	352	-4.12602741236231	0.00427873479724947	0.0979066002438334	Down
chr12	41764144	41774671	+	LINC02400	lncRNA	48	8428	2168	112	79	54	-4.74152955764813	0.000870819265187855	0.0390982911938821	Down
chr12	4307763	4360028	+	TIGAR	protein_coding	517	369	750	11041	1169	460	3.11503450679964	0.0250167071362519	0.254570033770791	Up
chr12	43353866	43552203	-	ADAMTS20	protein_coding	1250	2339	1807	2857	9962	32973	3.24531050571127	0.00830541013605956	0.143076967596599	Up
chr12	44008620	44010143	-	ZNF75BP	processed_pseudogene	1	9	0	118	59	8	4.69671664484376	0.00540197403893881	0.111276068892792	Up
chr12	4487735	4538508	-	C12orf4	protein_coding	183	3022	462	181	130	82	-2.62782557869331	0.0399275503860224	0.321080357442745	Down
chr12	45063473	45065351	-	RACGAP1P	processed_pseudogene	66	199	219	28	22	11	-2.4866418657038	0.0361279914729838	0.304873128322255	Down
chr12	45164186	45170809	+	AC009248.3	lncRNA	9746	1100	6392	93	274	206	-5.05503689983829	0.000167480605968616	0.0150332780106252	Down
chr12	4645496	4648027	+	AC005832.1	lncRNA	40	9	1	1	2	1	-4.05559926355193	0.0314696488208404	0.284477025335153	Down
chr12	46682071	46682713	-	MARK3P1	processed_pseudogene	0	1	0	13	15	4	5.23701057001406	0.0193731280277893	NA	Up
chr12	4700417	4720102	-	GAU1	lncRNA	85	80	365	1588	110	2192	3.19904412894954	0.0142510527706016	0.191398067755543	Up
chr12	47187812	47187891	+	MIR4698	miRNA	114	0	389	0	0	7	-6.02780168564539	0.00399514938519485	0.0942961348863425	Down
chr12	4720400	4851927	+	GALNT8	protein_coding	26240	21857	5087	52150	2634	581320	3.22259407907073	0.0421745181396085	0.329058577475933	Up
chr12	47341614	47342089	-	PPIAP45	processed_pseudogene	0	0	0	5	19	4	6.07999090475055	0.0132415655704653	NA	Up
chr12	47709734	47725567	-	ENDOU	protein_coding	49	7014	1784	133	137	257	-3.44692836116037	0.0135936732554178	0.185781934602066	Down
chr12	47728151	47730598	-	AC004241.5	TEC	4	54	356	14	1	11	-3.28120394473491	0.0332121529178003	0.291759151538099	Down
chr12	48042897	48106079	-	SENP1	protein_coding	291	307	712	6474	8863	1172	4.0938139186681	0.000993899805454795	0.0427281234053821	Up
chr12	48132797	48132867	+	MIR6505	miRNA	30	2	0	0	0	0	-6.45605273851235	0.0172691786222167	0.209774689480519	Down
chr12	48168847	48169659	-	PHBP18	processed_pseudogene	51	204	104	4	0	8	-4.62598683522712	0.00138577050053055	0.0526325335961788	Down
chr12	48183644	48185926	+	CCDC184	protein_coding	3	2482	2463	111	12	45	-4.1884527944363	0.00786994457894215	0.13881528220805	Down
chr12	48525632	48528103	+	OR8S1	protein_coding	24	334	4	6	0	0	-5.42095060153693	0.00463298795545774	0.101679335304973	Down
chr12	48627879	48628836	+	OR11M1P	unitary_pseudogene	1	93	21	0	0	0	-7.05739297667031	0.00174331576467372	0.0601045841435937	Down
chr12	48653401	48682238	-	KANSL2	protein_coding	389	10519	4276	315	150	69	-4.15077856511933	0.0014025176415714	0.0530772698571379	Down
chr12	48975543	48975646	+	RNU6-940P	snRNA	0	0	0	0	45	0	6.87218581549697	0.0185411408957427	0.217195219349183	Up
chr12	49002274	49018807	-	PRKAG1	protein_coding	47	173	237	83	1045	1046	2.80055200792243	0.0280650542129641	0.268820649123266	Up
chr12	49127782	49131397	-	TUBA1B	protein_coding	10	65	120	5472	239	38	5.53167679422826	0.000430237528381336	0.0259433268297032	Up
chr12	49196784	49197062	+	Metazoa_SRP	misc_RNA	58	0	0	0	0	0	-21.5043765741429	3.03337693675794e-14	6.77296194160483e-11	Down
chr12	49293252	49298686	+	PRPH	protein_coding	262	129	3532	62	28	166	-3.37839846205916	0.0137462885586168	0.186938012469199	Down
chr12	49389516	49390162	+	AC125611.2	processed_pseudogene	0	29	16	0	0	0	-5.65187067702641	0.0419705808416513	NA	Down
chr12	49536677	49538894	-	AC020612.4	lncRNA	0	2	1	59	0	31	5.35490670442103	0.00919704166661311	0.151004163329975	Up
chr12	49539030	49558337	+	KCNH3	protein_coding	25394	5698	1472	741	760	628	-4.36586027104507	0.0021717870410803	0.0677592995195819	Down
chr12	49707725	49764934	+	TMBIM6	protein_coding	790	16199	790	593	435	747	-2.80420319324324	0.0378086885924284	0.312087661729322	Down
chr12	50256238	50256344	-	RNU6-1093P	snRNA	11	0	23	0	0	0	-5.76465315277466	0.0378241883545472	NA	Down
chr12	5043879	5046788	+	KCNA5	protein_coding	75	925	2826	27	134	12	-3.53646378279445	0.0129113305013614	0.180601911574447	Down
chr12	50763710	50821162	+	ATF1	protein_coding	191	2199	15685	294	184	139	-4.04538489612479	0.00302229087817616	0.0805155418514863	Down
chr12	51238724	51271362	+	DAZAP2	protein_coding	1322	3406	1518	248	324	248	-2.60859711210957	0.0206200622027801	0.229762699253698	Down
chr12	51244558	51270415	-	SMAGP	protein_coding	1312	3233	1467	223	313	220	-2.67387150573642	0.018160826097022	0.21483295109805	Down
chr12	51900565	51901336	+	AC025259.2	processed_pseudogene	2	1	72	0	0	0	-6.31092648673672	0.0109782073695424	0.166255387145784	Down
chr12	52076841	52082084	-	AC025259.1	lncRNA	374	8366	95	298	7	62	-4.08196811596719	0.0120900063366321	0.174591193865502	Down
chr12	52084744	52108261	+	OR7E47P	transcribed_unprocessed_pseudogene	73	167	348	1121	5002	361	4.14798308437302	0.00168238630820666	0.0589247557457676	Up
chr12	5226196	5244199	-	LINC02443	lncRNA	5199	7576	174	237	103	79	-4.96103054805049	0.000541196896203532	0.0295086589085499	Down
chr12	52263948	52267461	+	AC021066.2	unprocessed_pseudogene	5	23	300	799	269	267	2.82549129123488	0.0444475130518265	0.336916487115744	Up
chr12	52274647	52279156	-	AC021066.1	lncRNA	22	440	169	36	8	6	-3.03466382146069	0.0265241631327687	0.262551496689928	Down
chr12	52424070	52434371	-	KRT75	protein_coding	514	2475	511	202	161	112	-2.46834206543349	0.0385373953380409	0.315678918783038	Down
chr12	52446651	52452146	-	KRT6B	protein_coding	9003	6003	1078	589	67	9	-4.80103616654905	0.0021614596490241	0.0676026637495548	Down
chr12	52487176	52493257	-	KRT6A	protein_coding	23	173	54	2423	14	128	3.82985740221433	0.0150388748873551	0.195675764599697	Up
chr12	52730425	52732865	+	AC055716.2	processed_pseudogene	534	156	432	19	14	65	-3.70852386589078	0.0040931015581936	0.0951373150074602	Down
chr12	52837804	52849092	-	KRT78	protein_coding	169	8261	3308	241	37	482	-3.42515758974705	0.0130957121472111	0.182324363390147	Down
chr12	52897187	52949954	-	KRT8	protein_coding	400	894	2193	3920	7693	14786	3.39912709933922	0.00290734119819393	0.0794098121767109	Up
chr12	53131350	53131985	+	VTI1BP3	processed_pseudogene	2	172	77	0	0	0	-8.1529387874704	9.89459757744001e-05	0.0107059915817993	Down
chr12	53153272	53154484	+	EIF4A1P4	processed_pseudogene	5708	799	23	11	0	58	-7.31626788284567	9.61895695291871e-05	0.0105410195442644	Down
chr12	53191323	53207282	-	ITGB7	protein_coding	1205	799	12368	879	199	124	-2.92885584538696	0.0315080981228511	0.2845738390919	Down
chr12	53479669	53500063	-	MAP3K12	protein_coding	6365	8456	5033	1183	520	225	-3.20749798421551	0.00857049471883114	0.145523252771028	Down
chr12	53632788	53633151	-	AC073594.1	processed_pseudogene	0	0	0	29	2	30	6.95616739333199	0.00188065176476605	0.0625570617283678	Up
chr12	53816185	53816479	+	RN7SKP289	misc_RNA	2	0	99	0	0	0	-6.71693907890165	0.0102460463994141	0.160234154857436	Down
chr12	53973126	53977643	+	HOXC11	protein_coding	8583	38	2625	68	46	28	-6.69207451567856	2.67947778616305e-05	0.00476240516968532	Down
chr12	54126082	54147485	+	LINC02381	lncRNA	8096	2945	7557	481	231	107	-4.48738056183674	0.000379130066243469	0.0240725760081591	Down
chr12	54145069	54147225	-	AC023794.6	lncRNA	7140	2727	3758	12	23	19	-8.09979159822399	1.27075279226364e-10	1.5654359828834e-07	Down
chr12	54455950	54473602	-	GTSF1	protein_coding	1665	410	95	79	60	119	-3.56111763192141	0.0124914713761962	0.17771226558252	Down
chr12	54802746	54803589	-	VDAC1P5	processed_pseudogene	0	9	158	3	0	0	-4.96480218036921	0.0268289510016916	0.263459118893742	Down
chr12	55221025	55221975	+	OR10A7	protein_coding	2	13	2	8	0	224	3.95644588871838	0.0332073882709035	0.291759151538099	Up
chr12	55362975	55369279	+	OR6C75	protein_coding	18	121	1151	13	47	29	-2.99341564479284	0.0345086540003015	0.29720869434927	Down
chr12	55743122	55757264	+	GDF11	protein_coding	249	332	159	869	1737	1015	2.44380549181757	0.0391433168099667	0.317889291438068	Up
chr12	55929170	55929729	+	AC025162.2	lncRNA	1	0	0	2	83	26	7.08631398996573	0.000771352767161704	0.0368222337660649	Up
chr12	56104537	56113910	+	PA2G4	protein_coding	19	47	66	380	73	122	2.54948660173296	0.035110599970035	0.300078034432894	Up
chr12	56104614	56113905	-	AC034102.4	lncRNA	17	47	66	372	73	122	2.57615060735299	0.0332144008203065	0.291759151538099	Up
chr12	56116590	56117967	+	RPL41	protein_coding	5	15721	1314	29	15	0	-7.86693298305135	2.86465725708557e-05	0.00494395558016337	Down
chr12	56118250	56144671	+	ESYT1	protein_coding	15074	3970	1141	633	117	565	-4.44313502691482	0.00191951371723643	0.0636128270392128	Down
chr12	56118260	56127514	+	ZC3H10	protein_coding	14928	2101	256	36	24	254	-6.49444519924918	5.45152733091343e-05	0.00743342801133138	Down
chr12	56120033	56129619	-	AC034102.6	lncRNA	14928	2152	374	44	70	236	-6.2739070744638	4.70077935140891e-05	0.00685450376853401	Down
chr12	56202179	56221933	-	RNF41	protein_coding	175	520	961	3484	802	5722	3.01629019416745	0.0100981192500484	0.158943928531792	Up
chr12	56360568	56362857	-	APOF	protein_coding	8	3	26	123	3	116	2.95793104239563	0.0490221826178319	0.353932592360734	Up
chr12	56416363	56449426	-	TIMELESS	protein_coding	910	633	331	6546	435	14999	3.2760693308085	0.018476544944419	0.216844470479425	Up
chr12	56468578	56479708	+	SPRYD4	protein_coding	44	1295	4836	103	39	112	-3.87572628323902	0.00452441962377422	0.100332024245397	Down
chr12	56712428	56731628	-	NACA	protein_coding	1478	106	1076	149	38	69	-3.57838454460628	0.00970352306328697	0.155521920787764	Down
chr12	56714612	56741535	-	AC117378.1	protein_coding	1574	4960	2778	285	798	264	-2.31240755718259	0.0499396954321818	0.357516320231206	Down
chr12	56752161	56787790	+	HSD17B6	protein_coding	143	254	238	1119	7208	850	4.31780423295146	0.000890003940836499	0.0396946202077203	Up
chr12	57010000	57028883	-	TAC3	protein_coding	554	12251	881	918	86	110	-3.06533115569371	0.0363944131863014	0.305413176339317	Down
chr12	57055643	57088063	-	NEMP1	protein_coding	106	3749	646	120	202	142	-2.61820578063453	0.0470960443272196	0.347060443035239	Down
chr12	57229498	57230198	-	AC137834.2	lncRNA	1	4	0	50	0	26	4.12977104169525	0.0435508645855913	0.333159451246306	Up
chr12	57243453	57251188	-	STAC3	protein_coding	109	226	719	43	1411	4197	2.88034525943386	0.0433014670094723	0.332492211267351	Up
chr12	57249609	57296484	-	AC137834.1	protein_coding	182	772	437	373	3873	3949	3.01615795603563	0.0164362076290137	0.204204907174321	Up
chr12	57253762	57431005	-	R3HDM2	protein_coding	875	1837	2497	1392	8186	10777	2.35644097212467	0.0486651837159247	0.352907270717227	Up
chr12	57452323	57459280	+	INHBE	protein_coding	79	225	218	2629	2494	11	3.83799069943276	0.0108785052794054	0.165446828908794	Up
chr12	57457596	57462818	-	AC022506.2	lncRNA	7	3	170	47	2299	265	4.80876242815355	0.00349284510675697	0.0876815365086058	Up
chr12	57475445	57517569	+	MARS	protein_coding	14196	17273	4739	378	2961	1482	-2.81609209899274	0.0325389716395454	0.288952215218185	Down
chr12	57530102	57547331	-	DCTN2	protein_coding	306	1495	5538	80	108	199	-3.58219333887885	0.00307804183933413	0.0815144882951904	Down
chr12	57619527	57626151	+	SLC26A10	protein_coding	8212	257	1220	154	10	27	-6.20629532393651	0.000105901186573657	0.0111274114421879	Down
chr12	57623409	57633239	-	B4GALNT1	protein_coding	8388	2311	740	64	755	33	-3.94157073662282	0.013258160549143	0.183253967780929	Down
chr12	57726271	57728356	+	AGAP2-AS1	lncRNA	1	36	75	0	0	2	-5.20273920568854	0.0131503775524926	0.182658335172161	Down
chr12	57983795	57984761	-	AC084033.2	processed_pseudogene	0	29	130	3	0	0	-4.92494759930223	0.0240385361278206	0.249281058782664	Down
chr12	62482349	62484932	-	AC079035.1	lncRNA	17	134	0	0	0	6	-4.44710891924563	0.0416771963148718	0.327666777805632	Down
chr12	62602752	62622213	+	AC048341.1	lncRNA	2086	11920	966	89	395	187	-4.00906474290438	0.00246935305329315	0.0726401432585766	Down
chr12	63055275	63055765	-	RSL24D1P5	processed_pseudogene	0	0	0	1	9	10	5.46430164739428	0.0446980538486783	NA	Up
chr12	63779842	63809562	+	RXYLT1	protein_coding	1401	5715	204	128	93	251	-3.74195619488346	0.00518533222793807	0.108750675657686	Down
chr12	6493356	6531955	+	NCAPD2	protein_coding	573	2365	19775	732	161	553	-3.26705604786859	0.0136765164591528	0.186486087978334	Down
chr12	6556863	6568691	-	NOP2	protein_coding	201	193	408	8820	530	7075	4.52426512058303	0.000376633301927155	0.0239843577742382	Up
chr12	6556886	6607367	-	AC006064.6	protein_coding	287	672	882	10262	958	7181	3.66156623802027	0.00242530773055052	0.0722015634249725	Up
chr12	66027725	66031066	-	LINC02425	lncRNA	33	28	0	3932	331	38	5.95421897649024	0.000921874710208839	0.0402124224935419	Up
chr12	66130751	66134449	+	LLPH-DT	lncRNA	109	176	814	6	10	9	-4.85746753369157	7.98967776473126e-05	0.0094201728760734	Down
chr12	67351436	67352039	+	MRPL40P1	processed_pseudogene	136	22	19	15	3	0	-3.69958593935538	0.0324087686991156	0.288045599623224	Down
chr12	6747996	6767475	-	MLF2	protein_coding	35	352	325	288	376	5468	3.53397405129785	0.0102789736966804	0.160437173227157	Up
chr12	67753701	67753817	+	AC022513.1	TEC	1	0	0	65	0	0	6.15336720573704	0.0239160069037337	0.248970070683075	Up
chr12	68035767	68036853	+	HNRNPA1P70	processed_pseudogene	89	43	408	0	11	6	-4.45077111532313	0.00371891358122021	0.0906263217524502	Down
chr12	6852128	6866632	+	USP5	protein_coding	253	732	459	301	1151	8284	2.94407865075029	0.0269140500135671	0.263636787391331	Up
chr12	68610855	68671901	+	RAP1B	protein_coding	1350	22992	759	217	148	255	-4.8401722346558	0.000414682741728724	0.0254108764121075	Down
chr12	68686951	68745809	+	NUP107	protein_coding	3206	376	3108	387	344	444	-2.59057996841581	0.0449821195456673	0.338883639976585	Down
chr12	68746176	68793964	+	SLC35E3	protein_coding	14001	5277	756	1043	395	244	-3.92601898770816	0.00653578176087943	0.12486139219648	Down
chr12	6884682	6885786	+	DSTNP2	transcribed_unprocessed_pseudogene	0	0	0	40	0	16	6.86885762209624	0.00649524948334683	0.12428644230989	Up
chr12	6964949	6965382	+	U47924.1	lncRNA	63	7	25	8228	1559	36	6.42016894663488	9.20980594451537e-05	0.0103141165319063	Up
chr12	6965327	6970753	-	PHB2	protein_coding	14	171	1421	8291	1577	23	3.46586357245858	0.0395881949983896	0.319904039213861	Up
chr12	7108052	7122501	+	C1RL-AS1	lncRNA	10183	555	6014	194	742	550	-3.68616063690479	0.00913174358772843	0.150729472820487	Down
chr12	7129079	7131198	-	AC018653.3	lncRNA	15	161	2703	14	5	2	-6.23493406226203	6.77994314552723e-05	0.00861969640120855	Down
chr12	71639355	71639483	+	AC078860.1	snoRNA	0	0	0	189	0	91	9.1810719917307	6.30667465986679e-05	0.00808746028396836	Up
chr12	71686082	71705047	+	TMEM19	protein_coding	2942	100	670	144	81	193	-3.66283047032102	0.0123113825857621	0.17621476749097	Down
chr12	71835034	71835396	-	AC089984.3	processed_pseudogene	0	0	0	51	0	0	6.79579784963001	0.020282897588376	0.227582843976801	Up
chr12	72431722	72432075	-	AC016256.1	processed_pseudogene	5	751	51	0	0	20	-4.9304623547432	0.0108115985493082	0.16516704129252	Down
chr12	75257635	75258634	-	CCNG2P1	processed_pseudogene	0	0	0	15	0	18	6.04801850981349	0.027298359709136	NA	Up
chr12	75275979	75390928	-	CAPS2	protein_coding	612	1132	2864	9832	591	13847	2.75665253415921	0.0320484989669223	0.287212765225071	Up
chr12	75333798	75334486	-	AC121761.2	lncRNA	0	4	0	57	0	9	4.54927927515447	0.0466147149684807	0.344927649595894	Up
chr12	75688794	75689096	-	RPL10P13	processed_pseudogene	0	7	0	61	5	162	5.41213452395379	0.00288624242434414	0.0790122686664325	Up
chr12	76025447	76033932	-	PHLDA1	protein_coding	1655	117	337	27	163	89	-3.28589602713366	0.0266106669374253	0.262660194358824	Down
chr12	76030494	76031378	+	AC011611.3	lncRNA	651	76	3	0	0	28	-5.50590891686205	0.00759380283878756	0.136832643311251	Down
chr12	76757191	76757914	+	AC093014.1	processed_pseudogene	1	377	182	15	0	4	-4.23634311382069	0.0152392204795216	0.196649200287886	Down
chr12	77324641	78213010	+	NAV3	protein_coding	5894	13485	13771	173101	6045	21795	2.945649081807	0.0297175777463526	0.276330157467061	Up
chr12	7860437	7860764	+	AC006517.1	processed_pseudogene	0	0	2	23	0	101	6.26311777482657	0.00453997016618656	0.100593214499215	Up
chr12	80028893	80029631	+	RPL7P38	processed_pseudogene	6	8	24	0	0	1	-4.69990933997682	0.0408165403191615	NA	Down
chr12	8032716	8055517	+	FOXJ2	protein_coding	49	174	108	630	869	342	2.96474695183123	0.010122992957997	0.158943928531792	Up
chr12	80561017	80561560	-	AKIRIN1P1	processed_pseudogene	4	63	50	3	0	0	-4.64691932180355	0.0151501513155436	0.196071413416754	Down
chr12	82673070	82686632	-	AC091214.1	lncRNA	39	76	36	133	40	731	2.61324231419894	0.0483727624434971	0.352317418612423	Up
chr12	8509475	8522366	+	CLEC4D	protein_coding	42	513	931	70	35	36	-2.68729941814949	0.0301071037209147	0.278142301636844	Down
chr12	8512374	8512726	-	SUPT4H1P2	processed_pseudogene	3	352	558	5	0	0	-6.76106929996518	0.000217748131748338	0.0176395737113591	Down
chr12	89027757	89028522	+	AC006199.1	processed_pseudogene	2	130	17	0	0	4	-4.77683644746631	0.0156595680947616	0.198452667678381	Down
chr12	91050491	91057983	-	KERA	protein_coding	30	50	37	5	0	6	-3.29571094759785	0.0334299911359982	0.292717263071945	Down
chr12	9148840	9208395	-	PZP	protein_coding	639	23756	680	241	271	1508	-3.18598905175337	0.0320540754633328	0.287212765225071	Down
chr12	92026447	92032392	+	AC025164.2	lncRNA	43	44	28	239	54	783	3.11338347674916	0.0172100036717297	0.209454215739347	Up
chr12	92883773	92884700	+	HNRNPA1P50	processed_pseudogene	1	138	12	3	0	0	-5.02834483899993	0.014765492326636	0.193882574123241	Down
chr12	94361220	94361526	+	RN7SL330P	misc_RNA	7	5	14	0	0	0	-5.31312331421717	0.0404913041344335	NA	Down
chr12	94423744	94424969	-	RBMS2P1	processed_pseudogene	1	730	735	23	0	26	-4.28882005388833	0.0146513970066795	0.193286985990999	Down
chr12	94834147	94835158	+	KRT19P2	transcribed_processed_pseudogene	0	25	362	0	0	12	-4.39381588990253	0.0406839472834385	0.323323671417775	Down
chr12	95308420	95308513	+	MIR331	miRNA	0	0	0	15	5	37	6.83922752072978	0.00195208720645567	0.0642530889270513	Up
chr12	95943331	95968720	+	AMDHD1	protein_coding	2004	4856	922	108	477	168	-3.06211423911912	0.0167863230273073	0.206480389280894	Down
chr12	95996521	96011489	+	AC007298.2	lncRNA	55	676	209	707	6657	109	3.7694807478847	0.0128815873189501	0.180539312267356	Up
chr12	96060024	96060375	-	YPEL5P3	processed_pseudogene	36	3	0	0	0	0	-6.73021582351201	0.010831339008276	0.16527163540666	Down
chr12	96229563	96235650	-	AC008149.2	lncRNA	123	597	425	2531	13	86857	6.54235354281486	0.000176296484847855	0.0155895839633406	Up
chr12	97155234	97160538	-	AC007656.4	lncRNA	10	90	20	234	47	588	3.20436468877803	0.0154111889849282	0.196828460431901	Up
chr12	97272692	97276209	-	LINC02409	lncRNA	117	3807	73	220	26	99	-3.00885244884302	0.0468433842583232	0.345903245685944	Down
chr12	97563257	97563971	-	AC018659.8	TEC	0	0	0	16	0	53	7.05868451558221	0.00449900865541013	0.100116235099602	Up
chr12	97563812	97563911	+	MIR135A2	miRNA	0	0	0	4	0	52	6.71886742513025	0.0102132849688527	0.159820238945363	Up
chr12	98420448	98423721	+	AC008055.2	lncRNA	549	7820	469	289	128	224	-3.29583763520761	0.0128272056658431	0.180059694464536	Down
chr12	9852984	9870136	-	CLEC2B	protein_coding	105	147	29	452	1736	141	3.24996086870855	0.0200674684277326	0.226554163544034	Up
chr12	98599635	98599883	+	SNORA53	snoRNA	53	0	3	0	0	0	-7.27113664612052	0.00473426805578979	0.103066256120104	Down
chr12	99093359	99105011	+	AC117377.1	lncRNA	1230	1370	838	168	137	47	-3.15737846459667	0.0095256997778714	0.153832607588597	Down
chr13	100062296	100063601	-	ASNSP3	processed_pseudogene	20	168	0	4	0	6	-3.93805724499739	0.0440561271660098	0.335158676108539	Down
chr13	100603927	100675093	-	TMTC4	protein_coding	10481	40241	13839	2511	1235	959	-3.39488776687441	0.00348449589817523	0.0876815365086058	Down
chr13	102002125	102003310	+	LIPT1P1	processed_pseudogene	18	17	4	0	0	0	-6.22850422128886	0.00777009943539176	0.137965607519568	Down
chr13	102784281	102798976	-	POGLUT2	protein_coding	111	3486	133	64	141	83	-3.05169070065825	0.0322971285432011	0.287831238895018	Down
chr13	102903339	102904000	+	AL137246.2	lncRNA	9	28	32	0	0	4	-3.82366658830344	0.0480561719755205	0.351151300716472	Down
chr13	103444620	103444968	-	ATP6V1G1P7	processed_pseudogene	7	0	0	148	33	3	4.1814639280785	0.0338426543472579	0.294239188745629	Up
chr13	106941950	106942561	-	AL162574.3	TEC	1	12	10	89	2	44	3.07677528628696	0.0475384823540935	0.3488726955834	Up
chr13	109984858	109986565	-	AL355974.1	lncRNA	77	0	62	4	3	0	-4.38392858397922	0.0255899636796786	0.258030328099497	Down
chr13	110097851	110098151	-	RN7SL783P	misc_RNA	4	7000	23380	5	0	15	-9.93533161812968	5.22789383877096e-08	4.66916268475231e-05	Down
chr13	110123208	110125234	+	AL390755.2	TEC	1	14	37	301	8	129	3.72644645286793	0.0123981824167936	0.176816393948085	Up
chr13	110894639	110899172	-	ANKRD10-IT1	lncRNA	9	492	2	19	8	6	-3.31660908682975	0.0467352392209634	0.345542966321316	Down
chr13	111096586	111113697	-	AL353704.2	lncRNA	78	229	228	2816	57	8143	4.61695916557497	0.00113608363876149	0.0462261822263716	Up
chr13	113128155	113128880	-	F10-AS1	lncRNA	4	153	0	4	0	0	-4.72386738617487	0.0376471579924508	0.311234549366379	Down
chr13	113149432	113154002	-	AL137002.2	lncRNA	3457	400	1141	102	178	99	-4.0052512576981	0.00340321192032106	0.0863604799376368	Down
chr13	113276616	113277734	+	LDHBP1	processed_pseudogene	0	142	93	0	0	5	-5.03636343338473	0.0155780987716834	0.197893950287333	Down
chr13	113351645	113361868	+	GRTP1-AS1	lncRNA	2835	3476	541	549	132	42	-3.25343541456689	0.0201136279966787	0.226740512014598	Down
chr13	113468901	113476135	+	DCUN1D2-AS	lncRNA	50	1444	523	22	8	28	-4.55903277232095	0.000442363819922638	0.0263390791112271	Down
chr13	114154691	114223084	+	CFAP97D2	protein_coding	15355	13242	3535	1906	1260	2059	-2.76316321549156	0.0263630385083941	0.261855393654583	Down
chr13	18174010	18178465	-	AL356585.4	unprocessed_pseudogene	50	47	12	77	883	26	3.31238759846951	0.0313272390723071	0.283839508492293	Up
chr13	18279320	18309934	-	AL356585.2	unprocessed_pseudogene	2951	12634	3750	519	545	751	-3.05025507608898	0.00728281186269782	0.133424848099938	Down
chr13	18665235	18667221	+	FEM1AP4	processed_pseudogene	3	100	209	2844	1771	5	4.73743047818316	0.00438501226992181	0.098682590006913	Up
chr13	18672827	18676163	+	LINC00387	lncRNA	11	90	19	2	3	4	-3.2714093229784	0.0283931624819893	0.270537121666717	Down
chr13	18724415	18724904	-	GXYLT1P1	processed_pseudogene	6	0	44	0	0	0	-5.93921700729479	0.0297398263606855	NA	Down
chr13	18741730	18742718	-	CYP4F34P	unprocessed_pseudogene	54	1234	29	0	13	0	-5.87871705337484	0.00184961155927868	0.0619281845878452	Down
chr13	18837768	18838098	-	RHOT1P3	processed_pseudogene	1	0	0	61	0	4	6.14370281897947	0.012285104153846	0.176097642687707	Up
chr13	19008259	19026802	+	LINC00442	lncRNA	115	458	882	84	38	43	-2.54811232133818	0.0276995568795845	0.267451451630902	Down
chr13	19027837	19028701	+	AL137001.1	lncRNA	3	0	0	98	4	0	4.58533316846007	0.0465705981258771	0.344815464880198	Up
chr13	19152567	19171194	-	SMPD4P2	unprocessed_pseudogene	183	608	2510	3850	1398	6832	2.44535210117959	0.0443230823950794	0.336401198744393	Up
chr13	20187463	20192938	-	GJB2	protein_coding	52	98	208	5429	40	662	4.52571583937427	0.00225121760320879	0.0691528365216113	Up
chr13	21005157	21018122	+	LATS2-AS1	lncRNA	2652	874	287	182	6	55	-4.39316281151273	0.00364837631287375	0.0895180245724001	Down
chr13	21103003	21104371	-	IPPKP1	processed_pseudogene	4	72	7	2	0	2	-3.91965152156821	0.0361784529304032	0.305116910042175	Down
chr13	22099163	22099544	-	NME1P1	processed_pseudogene	83	4	27	0	0	0	-8.07192501120342	0.000188331526976214	0.0162723332508971	Down
chr13	23169835	23170597	-	LINC00362	lncRNA	32	2	0	0	0	0	-6.54734936582094	0.0151032455695497	0.195706727592369	Down
chr13	23243520	23247184	+	TATDN2P3	processed_pseudogene	15	104	907	11	8	24	-3.85811814382086	0.00580356317149448	0.115892841979676	Down
chr13	24328211	24329072	+	NUS1P3	processed_pseudogene	0	0	15	26	96	111	4.74307665554623	0.00568325975018566	0.114801241742349	Up
chr13	24566843	24570728	+	PSPC1P2	transcribed_unprocessed_pseudogene	12	150	1	3	4	5	-3.2857026238417	0.0492295982743572	0.354796731561713	Down
chr13	24680411	24712493	+	ATP12A	protein_coding	377	3127	2305	2940	12324	6113	2.548893912024	0.0347479843396856	0.29862202081676	Up
chr13	24704338	24704788	-	RPL26P34	processed_pseudogene	100	2	17	2	1	0	-5.75539613785341	0.00281859432945824	0.0777562026408462	Down
chr13	24742677	24746184	+	IRX1P1	unprocessed_pseudogene	71	353	1662	39	14	0	-4.50665654450457	0.00434991307255383	0.0983883887504453	Down
chr13	24882279	24922889	-	CENPJ	protein_coding	1305	472	4237	255	29	350	-3.01254807806194	0.0217540577325689	0.236223653974854	Down
chr13	24988577	24988925	-	RPL34P27	processed_pseudogene	8	0	590	13	3	0	-4.36250985154289	0.032845006496447	0.289755264796641	Down
chr13	25172828	25180079	-	LINC00463	lncRNA	29	3844	1066	26	10	180	-4.03420994312615	0.00762680457928462	0.13698722654346	Down
chr13	27066156	27171811	-	USP12	protein_coding	354	1462	844	3764	3777	2133	2.34851929996067	0.0364016600378674	0.305413176339317	Up
chr13	27373348	27374366	+	LINC01079	lncRNA	2	76	60	1	2	0	-4.72651556030963	0.00924980252882231	0.15151269846042	Down
chr13	27977717	27988693	-	URAD	protein_coding	79	252	508	59	240	5274	3.07883004776999	0.0381721418470479	0.314144152841692	Up
chr13	28107431	28107877	+	CHCHD2P8	processed_pseudogene	0	18	59	400	0	552	4.2774907956286	0.024915753982028	0.254390741836504	Up
chr13	30340267	30377145	-	LINC00426	lncRNA	8400	4265	1342	493	1302	856	-2.60580111683971	0.049805897675911	0.357084776639026	Down
chr13	30803206	30810645	+	LINC00398	lncRNA	67	158	63	788	379	141	2.47903077395714	0.0444744420569005	0.337049096835547	Up
chr13	30906271	30925572	+	MEDAG	protein_coding	74	1392	1510	4185	732	8449	2.71843666580743	0.0367702949248075	0.307279248231286	Up
chr13	30995162	30996138	-	LINC01066	lncRNA	4	180	64	0	0	0	-8.1634696207715	7.08640091486399e-05	0.0087781336976827	Down
chr13	32315086	32400266	+	BRCA2	protein_coding	5595	380	5134	400	791	350	-2.87055497885423	0.0362740881847108	0.305222272848487	Down
chr13	32782874	32788178	+	AL138820.1	lncRNA	16	1	8	34	35	225	3.16835683582054	0.0362341136242145	0.305222272848487	Up
chr13	34082429	34083310	-	VDAC1P12	processed_pseudogene	112	10	0	0	0	1	-7.41576966645229	0.00165450818039058	0.0584641985602903	Down
chr13	36346431	36369601	+	SPART-AS1	lncRNA	55	380	203	798	152	1896	2.53446690915859	0.0421781665063294	0.329058577475933	Up
chr13	36490078	36490441	-	HIST1H2APS6	processed_pseudogene	38	11	0	0	0	0	-6.92235440335031	0.00652799058067503	0.124846072534591	Down
chr13	37139176	37139585	-	AL356274.1	unprocessed_pseudogene	0	141	39	0	0	0	-7.67551254789306	0.00113507205461868	0.0462261822263716	Down
chr13	38922727	38936199	-	ANKRD26P2	unprocessed_pseudogene	39	22	29	527	60	46	2.7947197335351	0.0447509926701837	0.338028422942432	Up
chr13	39856710	39857094	-	AZU1P1	processed_pseudogene	14	0	19	2983	123	0	6.58558791599375	0.00156468807452717	0.0569230972123046	Up
chr13	40172505	40195361	+	LINC00332	lncRNA	276	1713	1177	255	21428	1542	3.62491498291664	0.0167477749438886	0.206386429758682	Up
chr13	40407122	40407440	-	RN7SKP2	misc_RNA	0	3	1	2	37	24	4.6035973432993	0.0138474650460795	0.18802762781117	Up
chr13	40810766	40810861	+	MIR621	miRNA	5	4	95	0	0	0	-6.83978689535773	0.00249524380255413	0.0731276331798574	Down
chr13	40863599	40863902	-	CYCSP34	processed_pseudogene	0	2	0	44	202	0	7.53079799332447	0.000548787129091525	0.0297051821012041	Up
chr13	41384773	41385183	-	TUBBP2	processed_pseudogene	0	18	465	2	2	0	-5.97148341458909	0.00296649312158742	0.0798026858198121	Down
chr13	44143150	44161257	-	SMIM2	protein_coding	240	11864	8267	275	1151	166	-2.82096335482531	0.0443325999699018	0.336401198744393	Down
chr13	44146470	44158222	-	SMIM2-IT1	lncRNA	130	11033	8240	161	1077	99	-2.96086275355038	0.0466059756170009	0.344927649595894	Down
chr13	44373665	44397714	+	SERP2	protein_coding	62	15655	2232	186	113	1026	-3.2678455680769	0.032494039936609	0.288624956920775	Down
chr13	44400250	44405984	-	TUSC8	lncRNA	1813	305	175	26	66	116	-3.96800980018697	0.00592401614050784	0.117316779979244	Down
chr13	44651812	44701016	+	LINC00407	lncRNA	1296	2180	3574	204	617	183	-2.31616030313756	0.0498069542894966	0.357084776639026	Down
chr13	44684487	44715393	-	AL356515.1	lncRNA	10782	150	2395	276	551	206	-4.06853516577542	0.00847524071373241	0.144869844257459	Down
chr13	45390353	45391267	-	RCN1P2	processed_pseudogene	0	0	0	3	272	33	9.60131655168698	7.54873324498446e-06	0.0019829301115961	Up
chr13	45671845	45672391	+	COX4I1P2	processed_pseudogene	0	0	2	3	0	64	5.34894875582422	0.0256385290695486	0.258082967317448	Up
chr13	45680184	45701184	-	LINC01055	lncRNA	1344	1219	750	135	96	123	-3.24115355907868	0.00583004966975865	0.116097282303304	Down
chr13	45687548	45688469	-	AKR1B1P4	processed_pseudogene	26	1068	22	5	3	38	-4.18477118821976	0.00863052396158919	0.146125814468139	Down
chr13	46831550	46897076	-	HTR2A	protein_coding	268	452	1125	2073	816	3904	2.24280403615777	0.0498582946976653	0.357291954754894	Up
chr13	48389567	48444704	-	LPAR6	protein_coding	2799	1198	1172	217	293	300	-2.84076281623996	0.0217380004589819	0.236189192943166	Down
chr13	48429269	48429554	+	Metazoa_SRP	misc_RNA	0	0	0	68	18	19	7.8472395514493	0.000108708395871417	0.0113180287800882	Up
chr13	49210422	49212294	-	OGFOD1P1	processed_pseudogene	6	161	82	9	3	13	-2.75310835899144	0.0493416363322667	0.355460769907286	Down
chr13	49620314	49620646	+	AL135901.1	processed_pseudogene	1	0	0	28	12	0	5.53717380781146	0.026401767052311	0.261855393654583	Up
chr13	50099331	50099868	+	RPL18P10	processed_pseudogene	34	15	110	2	0	4	-4.49218011668664	0.00535990847504685	0.110817472720234	Down
chr13	50862172	50910764	-	RNASEH2B-AS1	lncRNA	361	685	603	909	158	23283	3.94678550688137	0.00917970767196133	0.150997454466269	Up
chr13	51354077	51454264	-	INTS6	protein_coding	431	17336	4709	1023	292	1201	-2.60429019566383	0.0474699423151832	0.348656186104013	Down
chr13	51593919	51594215	-	RN7SL413P	misc_RNA	0	14	5	346	376	143	6.20987397334996	1.12822400553939e-05	0.00262370384490824	Up
chr13	52488993	52587095	+	AL137058.1	transcribed_unprocessed_pseudogene	280	5898	1704	521	166	139	-2.64009217907363	0.0403885540027141	0.322820449480165	Down
chr13	52651305	52652279	-	AL139089.1	lncRNA	0	0	0	0	35	68	7.76395837846995	0.00109232725570379	0.0453233347386967	Up
chr13	52652709	52700909	+	SUGT1	protein_coding	132	198	156	2048	398	122	2.62669786121682	0.0471823324664775	0.347257690021613	Up
chr13	54440704	54441315	-	RPL13AP25	processed_pseudogene	3	23	39	0	0	0	-6.22793091059583	0.0064770173075484	0.124137040403523	Down
chr13	61199798	61199880	-	MIR3169	miRNA	30	0	0	0	0	0	-6.4195609215303	0.032278520762808	0.287783916708589	Down
chr13	63738111	63751083	+	AL445989.2	lncRNA	14	195	51	152	1119	121	3.16586425765271	0.0238717678734622	0.248780311341726	Up
chr13	66977432	66985776	+	PCDH9-AS3	lncRNA	123	76	2985	66	12	19	-4.30146465712183	0.00307358198449411	0.0814567629050832	Down
chr13	69408216	69408735	-	SRSF1P1	processed_pseudogene	0	4	0	0	6	82	4.80153629519813	0.0348430735886223	0.299290042742552	Up
chr13	72567213	72567380	+	AL356754.2	misc_RNA	98	1038	8	4	0	0	-7.70176922801988	4.37652575491822e-05	0.00651464094143556	Down
chr13	72703693	72704138	+	RPL21P110	processed_pseudogene	0	0	0	4	7	18	5.91660653064346	0.0166396065321733	NA	Up
chr13	75549773	75807120	+	AL137782.1	lncRNA	2032	4525	11770	5680	8735	99975	2.99216449220515	0.0242538779125675	0.250787203596664	Up
chr13	76948511	76958638	+	ACOD1	protein_coding	49	699	806	82	31	65	-2.49036680468368	0.0412116454688235	0.326159954446992	Down
chr13	77417821	77422847	+	AL159158.1	lncRNA	8	43	12	172	160	22	3.00954979668872	0.0250131302363514	0.254570033770791	Up
chr13	77569175	77586812	-	AL137140.1	lncRNA	261	1788	106	119	45	120	-2.57301385710833	0.0497673938058233	0.357066595473912	Down
chr13	77947497	77947772	-	RN7SL810P	misc_RNA	0	29	39	1	0	0	-5.23707879404435	0.0313612218582089	0.283999911504313	Down
chr13	80888348	80888867	+	ARF4P4	processed_pseudogene	1	0	1	1	8	113	5.94047829961869	0.00309438972610893	0.0817655865127525	Up
chr13	85968999	85969533	+	MOB1AP1	processed_pseudogene	40	0	0	1	0	0	-5.87363928032118	0.0325676270350776	0.289134810096458	Down
chr13	91023732	91023954	-	BRK1P2	processed_pseudogene	9	33	0	0	0	0	-6.00784819487472	0.0264587896229323	NA	Down
chr13	91127613	91131407	-	LINC00379	lncRNA	20	14	16	13	198	242	3.21047764470505	0.0204019729780578	0.228268238221458	Up
chr13	91350605	91350688	+	MIR17	miRNA	2	0	69	0	0	0	-6.23124653401519	0.021581808548517	0.23527925248574	Down
chr13	94709622	94712545	-	SOX21	protein_coding	9	24	46	16	62	980	4.05379435953844	0.00563863731766105	0.11413049188297	Up
chr13	96573659	96574499	+	AMMECR1LP1	processed_pseudogene	1834	161	1	0	2	4	-9.02484098906787	4.84500976771012e-06	0.00146334358130099	Down
chr13	96883842	96885821	-	HSP90AB6P	processed_pseudogene	21	150	5	3	0	8	-3.74702726482551	0.0280672084319043	0.268820649123266	Down
chr13	96985719	96994730	-	OXGR1	protein_coding	78	42	239	1114	141	2964	3.74225146120055	0.00468553638601243	0.102442342344121	Up
chr13	97221434	97394120	+	MBNL2	protein_coding	4156	6008	5167	5124	167990	76132	4.33771518162919	0.00141319019141907	0.0533680968165395	Up
chr13	97986950	97987216	-	FTLP8	processed_pseudogene	63	371	2162	0	0	0	-11.4399318259047	2.8205518444707e-09	3.13611843420333e-06	Down
chr13	98233650	98234700	+	AL445223.1	lncRNA	5	4	102	0	0	0	-6.92561843758146	0.00211760735265374	0.0673298545331313	Down
chr13	98832084	98834629	+	DOCK9-AS1	lncRNA	2	16	5	1138	0	57	6.16895197863692	0.000841747179103192	0.0385037362016153	Up
chr13	99087819	99088625	+	DOCK9-DT	lncRNA	2	14	4	74	415	12	5.30940239046615	0.000471077906027571	0.027321693192521	Up
chr13	99215372	99215758	-	H2AFZP3	processed_pseudogene	58	0	619	9	1	0	-5.42101098295186	0.00649496964629417	0.12428644230989	Down
chr13	99486962	99499306	-	LINC01232	lncRNA	51	6821	1588	83	153	138	-3.81364934024217	0.00657944128330107	0.125427182415118	Down
chr13	99643059	99643149	+	MIR4306	miRNA	4	6	22	0	0	0	-5.34385138413425	0.0386832877357952	NA	Down
chr13	99690081	99690971	-	CLYBL-AS2	lncRNA	3	4	32	0	0	0	-5.50929147178616	0.0316890147680637	NA	Down
chr14	100207407	100238555	-	AL133523.1	lncRNA	117	274	348	611	1830	518	2.53895625781097	0.0317339648256652	0.285565716220879	Up
chr14	100339832	100340554	+	AL157871.2	lncRNA	1	19	67	1	0	0	-5.57399794040647	0.0115051643377466	0.169614498346162	Down
chr14	100538939	100540409	+	AL845552.2	lncRNA	62	718	216	3	8	0	-5.7947810729853	0.00012424654513328	0.012227845247621	Down
chr14	100894770	101038859	+	MEG8	lncRNA	6517	34302	51633	3917	3423	6214	-2.20540125257198	0.0469530610228858	0.34656985641376	Down
chr14	101025017	101025077	+	MIR380	miRNA	27	0	0	0	0	0	-6.26671173182937	0.039141568720022	0.317889291438068	Down
chr14	101030052	101030129	+	MIR1193	miRNA	0	0	1	0	26	2	5.2114899411557	0.0481552150417972	NA	Up
chr14	101055419	101055491	+	MIR485	miRNA	0	22	61	0	0	0	-6.44703985257948	0.0109534992549333	0.166021960493209	Down
chr14	101059755	101059838	+	MIR154	miRNA	0	0	0	39	3	0	6.53563583829873	0.0147534060832964	0.193882574123241	Up
chr14	101065300	101065378	+	MIR409	miRNA	25	10	0	0	0	0	-6.37271442120609	0.015890476511955	0.200171817133143	Down
chr14	101065598	101065667	+	MIR369	miRNA	13	52	0	0	0	0	-6.61586809275897	0.00951315018631111	0.153738828703103	Down
chr14	101447642	101457117	+	AL049836.2	lncRNA	20	311	64	50	179	4918	4.04382486621011	0.00995095117655223	0.157692098701816	Up
chr14	101948347	101949425	+	AL118558.3	lncRNA	142	0	392	3	19	0	-4.11785796948072	0.0372921234374509	0.30953264749521	Down
chr14	103094723	103098885	+	AL161669.1	lncRNA	3	96	267	43	3466	328	4.37243132897318	0.00699944079432589	0.130372795817149	Up
chr14	103139675	103141959	+	NDUFB4P11	transcribed_processed_pseudogene	1	40	38	362	0	776	4.38145837641848	0.0135478359085644	0.185510324964916	Up
chr14	103682362	103684015	-	AL049840.2	lncRNA	21	292	2	1	0	4	-5.62680685802293	0.00213586581105908	0.0674061891343511	Down
chr14	103873148	103880381	+	AL132712.2	lncRNA	76	723	4520	68	65	153	-3.48988648978841	0.00876075694365998	0.147631151798232	Down
chr14	104293678	104294921	+	AL512357.2	lncRNA	1	0	4	9	62	0	4.45885261525071	0.0329946490424837	0.29075822324685	Up
chr14	104474678	104605647	-	TMEM179	protein_coding	2237	16892	14737	66080	12680	49887	2.44456368902029	0.0382558763790624	0.314398707992179	Up
chr14	104653548	104655787	-	AL583722.3	lncRNA	18	6	212	7	7	1	-3.22569319300219	0.0406110131273252	0.323323671417775	Down
chr14	104677694	104677749	-	MIR4710	miRNA	0	54	2	0	0	0	-6.03314306482999	0.0292497114647875	NA	Down
chr14	104842663	104845916	+	AL583810.2	lncRNA	4	584	2439	14	4	8	-6.08584816669265	7.55978758279191e-05	0.00912410173632571	Down
chr14	105095045	105096945	-	AL512356.4	lncRNA	4	410	41	13	1	2	-4.21569693233023	0.00981782893986779	0.156651156264751	Down
chr14	105472962	105480170	+	CRIP2	protein_coding	28	5	247	562	169	8059	5.36190312767591	0.000651316413562631	0.0329579020885623	Up
chr14	105489855	105499575	+	TEDC1	protein_coding	10	187	208	751	2072	4485	4.7966673067943	0.000161148431173741	0.0146901796664714	Up
chr14	105597691	105601728	-	IGHE	IG_C_gene	3	447	770	2	0	49	-4.04214094934117	0.0239006159134799	0.248935715308766	Down
chr14	105664633	105669843	-	IGHGP	IG_C_pseudogene	28	83	419	3	2	14	-4.24546629941738	0.00214463347837097	0.0675039920835268	Down
chr14	105703995	105708665	-	IGHA1	IG_C_gene	3	91	51	353	16	364	2.87860082242363	0.0431891525233502	0.331956212112024	Up
chr14	105721794	105722527	-	IGHEP1	IG_C_pseudogene	0	0	1	25	0	15	5.41986409456492	0.0289839493702964	0.272630750725076	Up
chr14	105851705	105856218	-	IGHM	IG_C_gene	19	42	191	16	18373	1217	7.13576469832369	2.60849017401444e-05	0.00472297543399678	Up
chr14	105864587	105864635	-	IGHJ3	IG_J_gene	2	0	2	20	0	97	4.70308942840983	0.0197524510646681	0.224212423704753	Up
chr14	105986582	105987083	-	IGHV1-2	IG_V_gene	173	3943	5468	34	21	95	-5.38937519311077	2.63767752487187e-05	0.00472297543399678	Down
chr14	106011922	106012420	-	IGHV4-4	IG_V_gene	9	483	695	0	1	0	-9.36782023844686	1.08052332951479e-06	0.000465080674059226	Down
chr14	106025145	106025630	-	IGHV7-4-1	IG_V_gene	0	76	55	0	0	2	-5.47131282141063	0.0144638941493835	0.192499861008916	Down
chr14	106317823	106318236	-	IGHV7-27	IG_V_pseudogene	0	92	285	6	4	5	-3.86143814347861	0.0208620291723137	0.231300476180384	Down
chr14	106356145	106356591	-	IGHV3-29	IG_V_pseudogene	0	0	0	25	280	0	9.61553658466141	5.10962447410938e-05	0.00718666670620305	Up
chr14	106373663	106374145	-	IGHV4-34	IG_V_gene	0	409	62	7	3	0	-4.83327775263718	0.0119403460355948	0.173543068397731	Down
chr14	106425359	106425654	-	IGHV7-40	IG_V_pseudogene	1	89	94	2	0	6	-3.94897902532119	0.0238370556514205	0.248576523339373	Down
chr14	106440950	106441007	-	IGHVII-40-1	IG_V_pseudogene	17	6	0	0	0	0	-5.78857969229448	0.0400153856645093	NA	Down
chr14	106460092	106461055	-	HOMER2P1	processed_pseudogene	0	0	4	10	285	2467	9.93004107866937	2.14583595184907e-07	0.00013449120943826	Up
chr14	106494134	106494383	-	IGHVII-44-2	IG_V_pseudogene	44	0	0	1	0	0	-6.01190754448734	0.0276062593343869	0.267199570501483	Down
chr14	106506996	106507491	-	IGHV1-45	IG_V_gene	5	10	12	258	2	313	4.64454521090011	0.00194259061997318	0.0641396024940314	Up
chr14	106622357	106622855	-	IGHV1-58	IG_V_gene	2359	805	6	51	0	72	-5.25511336820344	0.00491798480706205	0.105131012318524	Down
chr14	106643142	106643585	-	IGHV3-62	IG_V_pseudogene	0	16	43	0	0	1	-4.99795645124431	0.0460193972204764	NA	Down
chr14	106692657	106692888	-	IGHVIII-67-3	IG_V_pseudogene	2	44	1	0	0	0	-5.86968597297041	0.0230750450281457	NA	Down
chr14	106695102	106695397	-	IGHVIII-67-4	IG_V_pseudogene	56	0	51	0	0	0	-7.7232006828684	0.00127419254805992	0.0498581914342175	Down
chr14	106723574	106724093	-	IGHV2-70D	IG_V_gene	0	49	17	0	0	0	-6.22347455084993	0.0167697152538497	0.206480389280894	Down
chr14	106831767	106832052	-	IGHVIII-76-1	IG_V_pseudogene	0	0	0	9	18	0	6.05264509191455	0.0287208981875076	NA	Up
chr14	106879563	106879812	-	IGHVIII-82	IG_V_pseudogene	1349	0	139	0	6	6	-7.50761999139291	0.000266588248856119	0.0198001355309457	Down
chr14	18631388	18650966	+	CR383656.5	unprocessed_pseudogene	25	98	138	1408	441	206	3.54802039956908	0.00387305713796983	0.0926757978928145	Up
chr14	18645044	18646221	-	CR383656.8	processed_pseudogene	1	59	18	1386	203	71	5.06725388060513	0.000733598470753716	0.0355119313925156	Up
chr14	19024090	19055551	+	AL589182.1	lncRNA	172	40	99	9	1	9	-4.30174788907414	0.00268566171164638	0.0761016607968859	Down
chr14	19267115	19268164	+	AL589743.5	processed_pseudogene	0	1	11	2	78	10	3.86075125673713	0.0371686808107732	0.309001929515798	Up
chr14	19344578	19384587	-	LINC01297	lncRNA	306	3533	16791	723	96	72	-3.75117512550141	0.00890818627707797	0.149185514943339	Down
chr14	19371822	19373490	+	GRAMD4P3	processed_pseudogene	6	875	16668	91	7	23	-6.36897997447007	0.00019934983952659	0.0166901192626153	Down
chr14	19612191	19619490	+	NF1P11	unprocessed_pseudogene	120	17	8	12	0	0	-4.10251313909725	0.0361324793650505	0.304873128322255	Down
chr14	19668542	19669056	-	AL512310.5	processed_pseudogene	0	0	0	15	0	13	5.82967694844771	0.0391253766468112	NA	Up
chr14	19773504	19783696	+	OR4M1	protein_coding	140	845	31	39	20	53	-2.8683015769785	0.0350079558844119	0.299846373524482	Down
chr14	20455191	20457772	+	APEX1	protein_coding	13	18	146	0	5	4	-3.61159301040711	0.0269425032096939	0.263636787391331	Down
chr14	20468954	20477094	+	PNP	protein_coding	22	102	125	1379	310	27	3.37383642522545	0.0165144258300015	0.204782319603195	Up
chr14	20474789	20477089	-	AL355075.3	lncRNA	12	83	90	1351	104	2	3.58251855139219	0.0280469142713205	0.268820649123266	Up
chr14	21108043	21116703	+	AL161668.1	lncRNA	17	98	57	2017	2758	94	5.4601674113931	6.89051226837027e-05	0.00867177478956042	Up
chr14	21429508	21429806	-	RN7SL650P	misc_RNA	0	0	0	379	0	95	9.96822239831128	1.59335770863213e-05	0.00330945954307458	Up
chr14	21621838	21622567	+	TRAV1-1	TR_V_gene	1222	221	7	1	0	52	-5.52931513882792	0.00440580670549963	0.0989298834405872	Down
chr14	21736152	21736982	+	TRAV4	TR_V_gene	72	0	0	0	0	0	-21.7968015320186	6.8502575973884e-15	2.44725452666701e-11	Down
chr14	21903077	21904598	+	TRAV8-5	TR_V_pseudogene	90	0	1036	1	5	2	-6.38838944442701	0.000539955117482367	0.0295086589085499	Down
chr14	21918188	21918756	+	TRAV13-2	TR_V_gene	6	0	212	0	0	3	-5.58044665157401	0.0130919498373201	0.182324363390147	Down
chr14	22040594	22041153	+	TRAV20	TR_V_gene	51	9	2	4	0	0	-4.45139970170829	0.0320266611652043	0.287212765225071	Down
chr14	22070557	22071208	+	TRAV22	TR_V_gene	18	82	32	2	1	2	-4.34019078902039	0.00400857282039473	0.0944632348341701	Down
chr14	22105343	22105846	+	TRAV24	TR_V_gene	4	34	0	0	0	0	-5.68203438706692	0.0454926235886391	NA	Down
chr14	22226746	22227254	+	TRAV36DV7	TR_V_gene	511	76	7	0	0	3	-8.33287295510696	2.64407302113185e-05	0.00472297543399678	Down
chr14	22462932	22465787	+	TRDC	TR_C_gene	475	320	45	9	18	17	-4.46113425289062	0.00125011774492207	0.0491314152225972	Down
chr14	22595808	22598946	-	AC243965.2	lncRNA	5	465	595	17	2	2	-4.9246340461461	0.0013690911343956	0.0521614297031661	Down
chr14	22883222	22887678	+	REM2	protein_coding	31	207	331	238	2832	671	3.51175301301845	0.00833960869338508	0.143512629431289	Up
chr14	23042212	23044060	+	PSMB11	protein_coding	6	33	14	10	571	107	4.33370828705797	0.00355502220495711	0.0884423177382262	Up
chr14	23388596	23388666	-	MIR208A	miRNA	0	0	0	0	79	0	21.1507019528115	3.22936465399221e-14	6.78641483905127e-11	Up
chr14	24070837	24078100	+	CPNE6	protein_coding	325	375	1123	3917	30520	259	4.87548101868108	0.00123810749907541	0.0488744645353251	Up
chr14	24161265	24166565	+	IRF9	protein_coding	18	316	507	1180	712	1041	2.49890573570215	0.0416253732206812	0.327475546863871	Up
chr14	24305096	24311430	-	CIDEB	protein_coding	8	76	369	2845	327	26	3.60632170422279	0.0227088139363491	0.241523428106952	Up
chr14	28857384	28858701	-	AL122126.1	processed_pseudogene	336	10	111	13	29	4	-3.56652041715547	0.022624902474692	0.241523428106952	Down
chr14	30683045	30683598	-	UBE2CP1	processed_pseudogene	1	0	2	94	85	133	6.98475550465075	7.25655971888917e-06	0.0019346313131143	Up
chr14	31014646	31014742	-	MIR624	miRNA	0	0	0	0	32	0	6.37957377245338	0.0363248882968914	0.305222272848487	Up
chr14	34920858	34982532	-	SRP54-AS1	transcribed_unitary_pseudogene	174	586	282	5276	434	4269	3.53227039483847	0.00447779366336939	0.0999807366399197	Up
chr14	34920865	34921006	+	AL121603.1	processed_pseudogene	0	0	0	7	1	45	6.66582666335034	0.00518229729017362	0.108750675657686	Up
chr14	35262462	35263036	+	RPL9P3	processed_pseudogene	0	4	0	9	6	62	4.62389794624723	0.0185973373669961	0.217530698130666	Up
chr14	35511825	35513089	-	KRT18P6	processed_pseudogene	113	11	115	7	4	3	-4.1316639394362	0.00463478707686677	0.101679335304973	Down
chr14	36580004	36582614	-	NKX2-8	protein_coding	18	24	19	421	39	170	3.49284717023659	0.00668286033330561	0.126747470634085	Up
chr14	36647083	36658801	-	AL079303.1	lncRNA	7118	358	19228	192	122	238	-5.36458132863922	9.16923682626356e-05	0.0103009743905115	Down
chr14	37097062	37098563	-	AL079304.1	lncRNA	1	273	47	0	12	4	-3.5421425545784	0.0482403732225538	0.351855315103253	Down
chr14	37589552	37596059	-	FOXA1	protein_coding	17	89	27	136	46	1410	3.79787126538586	0.00677452161755087	0.128052796183601	Up
chr14	39103140	39103812	+	SEC23A-AS1	lncRNA	3	3	0	31	98	3	4.59038130341175	0.00929739491516484	0.15195549584998	Up
chr14	39114223	39136973	+	GEMIN2	protein_coding	56	89	34	60	265	2755	4.03825667877208	0.00482362413325745	0.103934844487709	Up
chr14	39215065	39216335	+	YTHDF2P1	processed_pseudogene	28	68	585	2	13	18	-3.65589720340774	0.00951480896466229	0.153738828703103	Down
chr14	44888556	44889041	-	AL049870.4	processed_pseudogene	0	1	0	6	34	85	7.03808188753733	0.000368784030909322	0.0236531588944982	Up
chr14	45290036	45290386	+	DNAJC19P9	processed_pseudogene	76	8	1	1	0	0	-6.86843216021336	0.00208883857226169	0.0669271372143936	Down
chr14	47200575	47201104	-	RPL13AP2	processed_pseudogene	5	202	15	103	1488	11	3.67940768644917	0.0302466502611	0.27863888101542	Up
chr14	49643555	49688422	-	POLE2	protein_coding	831	6549	1089	168	542	140	-2.72423452773825	0.0348128675386477	0.299107670230445	Down
chr14	49768130	49786385	+	KLHDC2	protein_coding	34	89	114	75	301	584	2.4097998172302	0.0455768163633958	0.340919548698139	Up
chr14	49861176	49864326	-	AL627171.2	lncRNA	8	8	1	29	226	20	4.14255431255374	0.00766209148570536	0.137124701110192	Up
chr14	50068568	50068873	+	RN7SKP193	misc_RNA	0	0	0	3	23	1	6.08997869888194	0.0178561592230398	NA	Up
chr14	50397013	50398345	+	AL359397.1	lncRNA	4	7	0	196	31	25	4.5948610585207	0.0042944616538023	0.0979066002438334	Up
chr14	51649516	51651744	-	FRMD6-AS1	lncRNA	40	27	521	26	0	0	-3.83372286327947	0.0402139543761879	0.322334197910997	Down
chr14	54938949	55027105	-	WDHD1	protein_coding	2184	3905	1292	247	600	311	-2.45411231017851	0.041242034844857	0.326217425947567	Down
chr14	55148112	55191608	-	DLGAP5	protein_coding	336	98	62	2395	122	3930	3.21558393679103	0.0284800771311724	0.270847352847907	Up
chr14	55748208	55773203	+	AL355773.1	lncRNA	184	1211	598	1584	4830	2478	2.74593350045045	0.0201220886941815	0.226740512014598	Up
chr14	57335203	57344724	-	AL355834.2	lncRNA	20	10	74	30	225	307	2.81956544045744	0.0351243389497086	0.300123656775494	Up
chr14	59595976	59870776	-	RTN1	protein_coding	3023	8146	7830	17095	49244	17039	2.64636932947234	0.0224871300917407	0.240741001656409	Up
chr14	60144119	60169856	-	DHRS7	protein_coding	293	360	440	388	6029	1397	3.21763748075123	0.0152811741213175	0.196798826778683	Up
chr14	60509146	60512850	+	SIX6	protein_coding	183	1896	8760	54	41	18	-5.75501095132919	1.49514807313343e-05	0.00312363537501122	Down
chr14	60643421	60658259	-	SIX1	protein_coding	987	2378	794	339	111	152	-2.56606351394597	0.0299360732253948	0.277207417308769	Down
chr14	62069518	62081154	-	AL390816.1	lncRNA	436	4730	345	89	78	163	-3.62404074263789	0.00511417950811348	0.107986501670769	Down
chr14	63630678	63630781	+	RNU6-1162P	snRNA	9	1	246	0	1	0	-7.1346502496301	0.00101334400966522	0.0431486468954587	Down
chr14	64600243	64601644	-	AL049869.1	processed_pseudogene	26	2	12	1	0	0	-5.49908339905594	0.0145481760892381	0.192708042561376	Down
chr14	65044688	65044769	+	MIR4706	miRNA	0	615	155	4	0	0	-6.9204966897887	0.000906747042749455	0.0399386949814337	Down
chr14	65082034	65094212	+	AL139022.1	lncRNA	38	1901	513	95	75	32	-2.89887057596324	0.0320905872993551	0.287212765225071	Down
chr14	65467807	65468341	-	RPL21P8	processed_pseudogene	0	10	0	78	16	65	4.48702814035417	0.0104457497882721	0.161796449170156	Up
chr14	67627299	67639675	-	AL049779.4	lncRNA	1210	153	2137	56	183	18	-3.47077773694095	0.0146117107732583	0.193247783998594	Down
chr14	68338728	68339528	-	AL122013.1	processed_pseudogene	3	18	7	38	145	104	3.86844279740067	0.00294906306118916	0.0796938561732093	Up
chr14	68605396	68611732	-	AL121820.3	lncRNA	43	68	232	186	45	2756	3.41845029181149	0.0182875122753988	0.215651572306221	Up
chr14	68693090	68693583	+	RPL12P7	processed_pseudogene	0	0	0	28	0	10	6.31472209655956	0.0180854844084084	NA	Up
chr14	68787660	68796253	-	ZFP36L1	protein_coding	48	6053	6944	101	84	363	-3.94510024441752	0.00520436423808587	0.108983535993914	Down
chr14	69239166	69260567	-	AL359317.1	lncRNA	781	5143	1125	221	129	204	-3.24668636295173	0.0058077549672665	0.115911757656757	Down
chr14	70809841	70815994	+	AC004816.1	lncRNA	54	80	124	622	84	469	2.43945853252966	0.042068961526576	0.329022067528067	Up
chr14	71179053	71243841	-	AC004817.5	lncRNA	10235	2361	8061	1379	1191	1020	-2.60519987216251	0.0365181440771479	0.306246642524908	Down
chr14	73905267	73905636	+	AC005520.3	lncRNA	4	0	41	0	0	0	-5.71901685924622	0.0425916987603398	NA	Down
chr14	74377818	74378418	-	RPS2P2	processed_pseudogene	1	61	0	0	0	0	-6.21924184083897	0.0244515918115968	0.251593639824106	Down
chr14	74476192	74494177	-	NPC2	protein_coding	42	100	127	609	666	253	3.00117212564653	0.00886812355566436	0.148948619664367	Up
chr14	74713144	74738620	+	FCF1	protein_coding	53	66	54	1036	92	244	3.10862723488348	0.0159904343961544	0.201147277747399	Up
chr14	74881891	74903743	+	DLST	protein_coding	391	14654	509	688	128	137	-3.44390175494223	0.0202815261004358	0.227582843976801	Down
chr14	75004719	75008481	-	AL049780.1	lncRNA	15	602	76	0	0	27	-4.30340302213361	0.021020951073544	0.232312384742983	Down
chr14	75131469	75176612	-	TMED10	protein_coding	3365	9186	471	148	249	153	-4.3311852965465	0.00106193029216709	0.0443194622519501	Down
chr14	75294404	75298109	+	LINC01220	lncRNA	12	14128	8182	72	106	53	-5.81558075559256	0.000163320990172881	0.0147712465162688	Down
chr14	75970924	75971587	+	TGFB3-AS1	lncRNA	0	25	0	322	0	98	4.62093362350105	0.0309881885069439	0.282411488370043	Up
chr14	76013679	76014143	+	AC008015.1	processed_pseudogene	0	61	78	0	0	0	-7.22809312585411	0.00236779815196005	0.0712916314484186	Down
chr14	76921840	76924649	-	AF111169.2	lncRNA	34	20	20	3	2	0	-3.87517863018246	0.0234021178344988	0.245722507802487	Down
chr14	76968683	76969145	+	AC007686.1	processed_pseudogene	4	127	1	1	0	0	-6.37330162503015	0.00442732346576598	0.099096900958083	Down
chr14	77041064	77069503	+	LINC02288	lncRNA	577	619	5225	306	125	259	-2.64370353147265	0.0299972620017149	0.277532248917169	Down
chr14	77069169	77076392	-	LINC02289	lncRNA	38	207	113	1505	630	39	3.15129412542893	0.0222058699767329	0.239019194009877	Up
chr14	77098311	77225462	+	AC007375.2	protein_coding	2549	15224	8235	12068	1851	153905	2.9704877064685	0.0402661245842297	0.322485519685289	Up
chr14	77116568	77259495	+	TMEM63C	protein_coding	3458	19679	16663	12665	19218	153698	2.59475316846804	0.0418759868590937	0.328442344752203	Up
chr14	77131270	77142734	-	ZDHHC22	protein_coding	44	139	1464	6637	145	3163	3.28607416407829	0.0269629096846727	0.263636787391331	Up
chr14	77320996	77331597	+	GSTZ1	protein_coding	663	10053	9798	340	182	762	-3.4328549592531	0.00471260439707645	0.102767121034878	Down
chr14	77457870	77469472	+	AHSA1	protein_coding	4601	366	2284	69	32	207	-4.96376861360348	0.000398850576630638	0.0248542826164007	Down
chr14	77652827	77653055	-	COX6CP11	processed_pseudogene	0	0	0	0	16	372	9.51466416571466	6.23170659041048e-05	0.00808746028396836	Up
chr14	81259565	81260239	-	UNGP3	processed_pseudogene	1	0	1	43	71	6	6.27963228532559	0.000585200617901239	0.0311143032833637	Up
chr14	84951274	84951373	+	AL163642.1	processed_pseudogene	0	59	6	0	0	0	-6.23607697418905	0.0187442760664289	0.218321471847721	Down
chr14	85385927	85388765	+	LINC02329	lncRNA	15	15	3	13	240	77	3.39738964212914	0.0225441990983181	0.241063008915718	Up
chr14	85528599	85529386	+	AL049775.3	lncRNA	4	0	4	9	109	12	4.20642663550502	0.0152637333949645	0.196730625399878	Up
chr14	88158240	88160591	-	AL133279.3	lncRNA	7	50	425	1	8	26	-3.09479836618687	0.0456110378213619	0.341095628764849	Down
chr14	88465778	88555007	-	PTPN21	protein_coding	11192	3368	4409	564	818	543	-3.48811797062094	0.00615961190043779	0.120510479267875	Down
chr14	88551597	88552493	+	AL162171.1	lncRNA	4800	30	935	102	0	0	-6.32902438940232	0.00291803731943787	0.0795118475480763	Down
chr14	89628921	89642671	-	AL137230.1	lncRNA	28	154	54	578	508	146	2.90573114471788	0.0178313323617298	0.212766983507949	Up
chr14	90107675	90107995	+	GLRXP2	processed_pseudogene	1	30	12	2236	0	209	6.42825977298283	0.000595118021965471	0.0313578043284904	Up
chr14	90697333	90699374	+	AL139193.2	lncRNA	2805	45	502	90	2	148	-4.45314661621729	0.00797947460838273	0.139738593325722	Down
chr14	90766531	90766989	+	AL122020.1	processed_pseudogene	2	2	2	47	9	10	3.65098315173033	0.0236754454088148	0.247660746445298	Up
chr14	91604402	91605319	-	NANOGP7	transcribed_processed_pseudogene	1	271	40	3	0	7	-4.46004743501815	0.0118038267143489	0.172119065049026	Down
chr14	92294771	92297648	+	AL133240.2	lncRNA	4	38	348	7	0	3	-4.54595045781352	0.00701274098428346	0.130514702204923	Down
chr14	93184951	93187089	+	TMEM251	protein_coding	1	4	7	33	87	9	4.12210849807698	0.00579897406210319	0.115892841979676	Up
chr14	93223598	93224139	-	AL132838.1	processed_pseudogene	1	6	0	26	4	100	4.40071795904101	0.0117071266315832	0.171232277362687	Up
chr14	93637179	93637338	+	AL157858.2	misc_RNA	4	2	16	16	365	0	4.77524458852304	0.0102531918265668	0.160234154857436	Up
chr14	93918894	93929608	+	FAM181A	protein_coding	64	238	184	118	1919	371	2.92750056391084	0.0285675750710999	0.270927739413823	Up
chr14	93948226	93948302	-	MIR4506	miRNA	1	52	0	0	0	0	-5.99903551984847	0.0334380233947528	NA	Down
chr14	94462717	94479689	-	SERPINA9	protein_coding	4845	3991	175	96	90	84	-5.24318176414715	0.000194380275558837	0.0165270517932011	Down
chr14	94592058	94624646	+	AL049839.2	protein_coding	274	1512	1940	10676	2227	2681	2.64538351817481	0.0280383766091372	0.268820649123266	Up
chr14	94599460	94607839	+	AL049839.3	lncRNA	138	119	106	8320	12	408	4.60784923998385	0.00521875346465549	0.109093017861216	Up
chr14	94612377	94624055	+	SERPINA3	protein_coding	107	601	505	2021	805	2202	2.5287010590761	0.0240282734645578	0.249281058782664	Up
chr14	95319483	95335757	+	LINC02292	lncRNA	192	262	566	6778	745	102	3.29387274120155	0.0224122825363703	0.240371898412438	Up
chr14	95650498	95679833	+	TCL6	lncRNA	390	1219	741	2720	16213	928	3.65032582301732	0.00688168890495593	0.128918896764316	Up
chr14	95686426	95692628	+	TCL1B	protein_coding	41	152	66	1116	771	45	3.37091857795486	0.012691096271914	0.179203828936166	Up
chr14	96233431	96234101	-	AL355102.5	lncRNA	0	1171	358	53	11	4	-3.78624260241995	0.0327792190432027	0.289662931605374	Down
chr14	96275046	96276723	-	AL355102.3	lncRNA	7	16	6	532	0	2033	6.51500277083505	0.000225813933483352	0.0180253035665456	Up
chr14	96501433	96567111	+	PAPOLA	protein_coding	190	422	878	244	532	7865	2.82990876614689	0.0406994135861647	0.323323671417775	Up
chr14	96592399	96605974	+	AL137786.1	lncRNA	75	4103	3723	76	59932	4964	3.97058490154581	0.0214329370247816	0.234321193584228	Up
chr14	97116355	97121501	+	AL049833.1	lncRNA	1057	73	475	12	19	9	-5.56209059167199	8.87051966946212e-05	0.0100918317046783	Down
chr14	99324799	99332015	-	AL132819.1	lncRNA	18	206	91	2661	30	249	3.76895527448887	0.0123430743361244	0.176384349657697	Up
chr14	99974336	99975149	-	AL133368.1	processed_pseudogene	5	115	733	28	0	3	-4.00229592295877	0.0213279442792876	0.23372417465569	Down
chr15	101334437	101337428	+	PCSK6-AS1	lncRNA	111	76	385	10	9	34	-3.14229980551781	0.0122641845604817	0.17608710012776	Down
chr15	101527581	101528349	-	AC090164.4	lncRNA	0	19	6	7	34	128	3.28299169281389	0.0432375773770423	0.332185473504266	Up
chr15	101602786	101614531	-	AC090164.5	lncRNA	119	1539	10126	399	27	411	-3.12467350638907	0.0316317919646764	0.285354821922148	Down
chr15	20759311	20774794	-	AC012414.3	lncRNA	8	13	8	26	214	0	3.47111113305271	0.0480750458167744	0.351151300716472	Up
chr15	20940380	21058440	+	LINC01193	lncRNA	3496	716	1694	235	204	332	-3.19700980628348	0.0123116041891522	0.17621476749097	Down
chr15	22202392	22202734	-	AC025884.3	unprocessed_pseudogene	25	126	22	1	0	0	-6.95271570079317	0.000322661609087512	0.0219146121381205	Down
chr15	22983192	23039572	-	TUBGCP5	protein_coding	275	1136	2352	1060	7944	8945	2.87226236053599	0.0209611724465671	0.231981996794799	Up
chr15	24848355	24852253	+	AC090983.1	lncRNA	11	30	15	1230	92	4	4.89136774405751	0.00212866804703104	0.0673298545331313	Up
chr15	25051477	25051571	+	SNORD116-1	snoRNA	0	0	0	59	0	0	7.00598978692377	0.0150790688194511	0.195675764599697	Up
chr15	25056860	25056954	+	SNORD116-3	snoRNA	1	23	2	24	288	0	4.36719910178271	0.0210080987119495	0.232285461616959	Up
chr15	25067788	25067882	+	SNORD116-7	snoRNA	0	0	0	32	7	15	6.85569028100844	0.0017551310624825	0.0602904396222954	Up
chr15	25082768	25082859	+	SNORD116-16	snoRNA	5	3	0	25	0	136	3.89938683561214	0.0490106596990023	0.353932592360734	Up
chr15	25184306	25184387	+	SNORD115-8	snoRNA	0	0	1	0	36	0	5.6063497583955	0.0460019587372478	0.34237916164337	Up
chr15	25209918	25209999	+	SNORD115-22	snoRNA	40	0	0	0	0	0	-6.83673235068722	0.0187918411737367	0.218321471847721	Down
chr15	25865295	25877211	+	AC016266.1	lncRNA	6929	340	6292	867	163	1193	-2.83046711621496	0.0458954484245331	0.341904010797725	Down
chr15	26851132	26851610	-	AC135999.1	processed_pseudogene	0	0	0	8	0	47	6.71109099755728	0.00929381631703409	0.15195549584998	Up
chr15	26964917	26970385	+	TVP23BP1	unprocessed_pseudogene	27	306	18	4085	1092	40	4.42837874019724	0.0047097427688688	0.102767121034878	Up
chr15	27208089	27208635	-	AC136896.1	processed_pseudogene	784	6599	211	1	6	10	-8.40266858474265	1.17328715691709e-08	1.132856315699e-05	Down
chr15	27422381	27428338	+	AC104002.2	lncRNA	58	138	39	168	1174	30	2.97334762847634	0.0425337933583381	0.329576790798572	Up
chr15	27775621	27776798	+	AC090696.1	lncRNA	0	3	7	1055	4	94	7.51909764097387	1.81941856825381e-05	0.00364196942887405	Up
chr15	28349051	28358080	-	AC091304.1	transcribed_unprocessed_pseudogene	40	18	0	3	0	0	-4.64151239280942	0.0427010457191156	0.330143328707089	Down
chr15	28575019	28579400	-	HERC2P11	unprocessed_pseudogene	0	0	0	0	82	4	7.78781132653493	0.00180042806400703	0.0610444083521919	Up
chr15	28789664	28859007	+	PDCD6IPP2	transcribed_unprocessed_pseudogene	228	1215	268	3176	141	8170	2.98342782688875	0.0327950605118452	0.289714029867871	Up
chr15	30005205	30006430	+	NCAPGP2	unprocessed_pseudogene	0	0	0	2	49	0	7.04307427327489	0.00709667919249492	0.131158232877331	Up
chr15	30005443	30045848	-	AC111152.2	lncRNA	110	985	702	282	11237	2113	3.68791174149976	0.00972193686337646	0.155747172396468	Up
chr15	30344307	30348236	-	AC019322.4	TEC	28	257	16	0	0	13	-4.29297561808337	0.0188417013962743	0.218670168751593	Down
chr15	30403740	30414162	-	GOLGA8R	protein_coding	23	135	193	13	0	0	-4.15442113661023	0.016585552149203	0.205307987016728	Down
chr15	30487963	30490313	+	AC127502.2	lncRNA	7	199	4	1	0	1	-6.22069592920217	0.00161253593399839	0.0578787106771723	Down
chr15	30552078	30562501	+	GOLGA8Q	protein_coding	24	184	6	9	0	2	-3.9064647580992	0.0230233719723775	0.243274168504344	Down
chr15	30992171	31042302	+	AC009562.1	lncRNA	1084	1526	16724	264	567	551	-3.08867909316268	0.0150953787889927	0.195675764599697	Down
chr15	31215622	31224445	+	LINC02352	lncRNA	57	202	525	23	11	28	-3.09732736531046	0.00947364006031543	0.153420576226096	Down
chr15	31453201	31454139	-	AC104759.1	processed_pseudogene	228	1250	7	9	19	13	-4.78711152826052	0.00160349230392866	0.0576885826363054	Down
chr15	32313126	32315654	-	AC139426.1	processed_pseudogene	0	27	32	1	0	0	-5.04016393324419	0.0422050987326825	NA	Down
chr15	32359538	32367784	+	AC139426.2	lncRNA	1	0	10	5	135	64	4.91299910042248	0.0039616180503821	0.0939142699733911	Up
chr15	33105758	33106236	-	AC019278.1	TEC	4	0	0	66	54	3	4.55277170597647	0.0189856361214181	0.219786730537155	Up
chr15	33293568	33310659	-	AC055874.1	lncRNA	44	266	45	691	139	1035	2.69683966494777	0.033916841265966	0.294467492038032	Up
chr15	34225013	34230156	+	EMC4	protein_coding	260	5106	69	25	157	203	-3.28881120927977	0.0298946262179138	0.277041336536615	Down
chr15	34358633	34367196	-	LPCAT4	protein_coding	56	85	192	157	687	1007	2.87005320412443	0.0165959175543617	0.205318625179563	Up
chr15	35298249	35299440	-	RBM17P4	processed_pseudogene	56	0	26	0	0	1	-6.57779492905324	0.00477172970687876	0.103440560545051	Down
chr15	38458760	38459540	-	AC109631.1	processed_pseudogene	3	69	14	0	0	0	-6.69712468333356	0.00279729826555609	0.0775881060069808	Down
chr15	39512335	39519954	-	AC022196.1	lncRNA	568	95	201	72	20	81	-2.70935784702234	0.0461748144602633	0.342879909913304	Down
chr15	39588357	39782841	-	FSIP1	protein_coding	1266	2219	3833	7985	12276	7145	2.36316345021174	0.032731656454422	0.2896552952277	Up
chr15	39951375	39951708	-	H3F3AP1	processed_pseudogene	3	6	89	0	2	0	-4.69939462798791	0.0263921224406128	0.261855393654583	Down
chr15	40258501	40260370	+	AC020658.6	TEC	16	12	36	274	69	335	3.59892679423544	0.00321952875902305	0.08403249052437	Up
chr15	40285468	40285909	-	AC020658.5	lncRNA	0	3	2	5	0	141	5.24873425627298	0.0105528429610841	0.162570209049042	Up
chr15	40323692	40326715	+	INAFM2	protein_coding	1	19	488	4	12	11	-3.36690258760483	0.040678103204487	0.323323671417775	Down
chr15	40470998	40474571	+	CHST14	protein_coding	11	424	55	39	1180	2335	3.40837958579246	0.0255357254755257	0.2577016363314	Up
chr15	40569299	40574949	+	RPUSD2	protein_coding	157	689	347	63	44	8	-2.86437023693467	0.0231309567942178	0.244078124403102	Down
chr15	40815445	40828709	-	PPP1R14D	protein_coding	3863	621	2030	208	21	822	-3.04471384768098	0.0374878224846449	0.310443314386634	Down
chr15	41387353	41402519	-	NDUFAF1	protein_coding	16	63	78	64	113	1110	3.37844704016232	0.0110931397780207	0.167249608755515	Up
chr15	41408408	41483563	+	RTF1	protein_coding	284	1415	2151	13240	1504	2024	2.7069726347664	0.0340330823508008	0.295033212080165	Up
chr15	41825099	41827936	-	AC020659.2	lncRNA	8	366	36	11	27050	25267	7.63709243737789	1.48160575402803e-05	0.00312363537501122	Up
chr15	41921417	41929286	+	EHD4-AS1	lncRNA	4036	3135	763	910	12	34	-3.22317896108941	0.043656408545706	0.33346700776039	Down
chr15	41981582	42051190	-	PLA2G4E	protein_coding	9495	249058	16375	4368	5371	13208	-3.07716221934492	0.0236474955041909	0.247526157892535	Down
chr15	42726583	42727211	+	AC090510.2	lncRNA	0	0	0	7	21	16	6.63748446171324	0.00299660966436771	0.0801301498948626	Up
chr15	43184079	43185141	-	AC068724.1	lncRNA	16	8	3	1	29	474	3.7893297367124	0.0272002561344004	0.264952732798854	Up
chr15	43302096	43302772	+	AC009852.1	lncRNA	0	0	0	0	48	19	7.32384833354159	0.002872790557354	0.0788858129603932	Up
chr15	43777087	43802589	+	SERF2	protein_coding	91	165	165	330	1775	374	3.01192839824791	0.0158040268559297	0.199504897324413	Up
chr15	44427622	44529038	+	CTDSPL2	protein_coding	1975	63330	1700	533	230	733	-4.98078388780048	0.000509372889783517	0.028433353886744	Down
chr15	44447577	44449344	-	HNRNPMP1	processed_pseudogene	121	4	804	1	1	0	-8.25025179474117	1.23727945629181e-05	0.00277542687896769	Down
chr15	44516650	44517483	-	AC025430.1	lncRNA	1	2	0	0	42	9	4.41354517869701	0.0422327196279986	0.329058577475933	Up
chr15	45198517	45199139	-	AC051619.7	lncRNA	118	286	507	2	6	0	-6.19804691222159	1.82480763546103e-05	0.00364196942887405	Down
chr15	45361124	45402327	-	GATM	protein_coding	8850	2915	8683	612	183	198	-4.3821012573927	0.00047603319987631	0.0274738062448807	Down
chr15	45378700	45380123	+	AC025580.3	lncRNA	14	580	405	1	0	6	-6.6302316572094	3.17662570141052e-05	0.00525393301772642	Down
chr15	47944044	47949509	+	AC092078.1	lncRNA	1062	833	41	78	119	20	-3.25025451761591	0.0277731189400271	0.267726571541411	Down
chr15	48810701	48811909	+	AC012379.2	lncRNA	41	439	78	0	0	4	-6.77737056750215	7.10945693712179e-05	0.0087781336976827	Down
chr15	48878134	48880173	+	EID1	protein_coding	3	0	19	6	143	20	3.65414984087315	0.0351952231610479	0.30052225329237	Up
chr15	49156329	49156847	+	NDUFAF4P1	processed_pseudogene	8	8	3	35	165	3	3.61906333500002	0.0225309535658103	0.24099350782592	Up
chr15	49177610	49178741	-	AC013452.1	processed_pseudogene	12	78	267	13	1	4	-3.63021238866763	0.012576748955725	0.178295379540983	Down
chr15	49343608	49344254	+	AC022306.2	lncRNA	41	0	6	0	0	0	-6.94259653392924	0.00697743983971263	0.13008706115696	Down
chr15	49621037	49656232	+	DTWD1	protein_coding	298	622	661	8870	345	1770	3.11343110137433	0.0185881440568922	0.217511119041099	Up
chr15	50275392	50355408	-	GABPB1	protein_coding	289	343	1862	1119	350	13900	2.95935287388756	0.0373091691795897	0.309537870167404	Up
chr15	50742702	50743276	-	AC012100.3	TEC	13	7	2	0	0	0	-5.55242282022895	0.0322131840714023	NA	Down
chr15	51278927	51280015	-	AC020891.3	lncRNA	2	318	107	2	0	9	-4.77673135652939	0.00509912099515676	0.107912324779079	Down
chr15	51752485	51756475	+	AC026770.1	lncRNA	11	9	140	2845	11	614	5.05824328892025	0.00157423833308901	0.0570961060402079	Up
chr15	51859185	51861293	-	AC090971.4	processed_pseudogene	5	43	218	6	0	3	-4.18892143360645	0.0108585964511258	0.165387908896574	Down
chr15	55288849	55289346	-	AC018926.2	lncRNA	1	2	12	13	0	149	3.84015149726125	0.0369107122420224	0.307798598200678	Up
chr15	55346347	55346752	-	AC018926.3	lncRNA	0	0	0	3	5	15	5.56854146843035	0.0337134203320737	NA	Up
chr15	56005715	56007176	-	CNOT6LP1	processed_pseudogene	0	4	2	3	70	1	4.46320302649838	0.0224430023649669	0.240483404022156	Up
chr15	56394321	56396785	-	AC084782.1	lncRNA	6	68	3	1	0	0	-5.68260247244557	0.00981047993400102	0.15660384076952	Down
chr15	57553955	57555680	+	AC025271.4	lncRNA	4	764	25	3408	2201	25	3.55282614699913	0.0406151944485752	0.323323671417775	Up
chr15	58732188	58733149	+	AC091046.2	unprocessed_pseudogene	15	12	0	0	0	0	-5.82412803928254	0.0360037290431063	NA	Down
chr15	59406963	59408154	-	AC092868.1	processed_pseudogene	2	19	387	1	2	0	-6.1435928548958	0.00101015053035425	0.043125879105051	Down
chr15	59552615	59553093	-	AC092754.1	processed_pseudogene	4	0	64	0	0	0	-6.24393596717602	0.0194004296527398	0.222061417496886	Down
chr15	59659146	59689534	-	BNIP2	protein_coding	74	193	163	1709	1416	88	3.38115128992284	0.0101185236462734	0.158943928531792	Up
chr15	59688517	59689418	+	AC092755.2	lncRNA	3	92	29	0	0	0	-7.18767759329643	0.000829874731214328	0.0382052509956596	Down
chr15	60634503	60640915	+	AC009560.3	lncRNA	28	76	37	233	320	252	2.8599775635746	0.0126482644928304	0.178954158022324	Up
chr15	61729765	61731389	+	LINC02349	lncRNA	1	691	56	2	0	0	-7.9075540860456	0.000128892396100699	0.0125127197029823	Down
chr15	62082450	62083305	-	NPM1P47	processed_pseudogene	33	18	20	0	0	5	-4.08432671429854	0.0303257122019899	0.279124329280008	Down
chr15	63321378	63381846	-	CA12	protein_coding	3852	4618	9753	3650	140070	22588	3.70999817266569	0.00851793571253631	0.145044448679866	Up
chr15	63597353	63602428	+	FBXL22	protein_coding	5	46	49	2104	21	537	5.30409876525144	0.00030279906308924	0.0211279229079358	Up
chr15	65049188	65049802	-	AC013553.3	lncRNA	60	14	30	0	0	0	-7.76645797624483	0.000182646889923719	0.0159200166878012	Down
chr15	65076816	65079939	+	KBTBD13	protein_coding	32	1489	834	25	136	28	-2.80906233307544	0.0452842511986353	0.339588793595119	Down
chr15	65194760	65211473	-	CILP	protein_coding	17224	1257	3190	845	223	946	-3.97210771665477	0.005799585712993	0.115892841979676	Down
chr15	65611366	65660995	+	SLC24A1	protein_coding	15042	7643	2919	370	884	1375	-3.55769546269651	0.00671922953127858	0.127277028104415	Down
chr15	65655620	65656085	-	AC011939.3	lncRNA	0	0	0	60	0	1	7.05064334330056	0.00774066066569025	0.13757965287651	Up
chr15	66293217	66333898	+	DIS3L	protein_coding	266	898	808	3850	1942	1778	2.39996712805262	0.0303117261601211	0.279094437389259	Up
chr15	66488658	66492109	-	AC116913.1	lncRNA	1587	864	11	50	31	28	-4.80474995680713	0.00188900376671257	0.0627764275030758	Down
chr15	66490135	66497780	-	SNAPC5	protein_coding	719	927	248	161	15	63	-3.0198364073102	0.0226534199480664	0.241523428106952	Down
chr15	66504959	66550130	+	ZWILCH	protein_coding	140	234	406	578	198	2964	2.473579273017	0.049090108941393	0.354077153630379	Up
chr15	66808404	66810560	+	AC110048.1	processed_pseudogene	4	74	18	1338	6	129	4.48978342349757	0.00531425739906709	0.11035570654822	Up
chr15	66919811	66931755	+	AC093334.1	lncRNA	84	245	204	1767	883	2888	3.69970432051186	0.000814234193104775	0.03788501328606	Up
chr15	67819704	67834582	+	SKOR1	protein_coding	89	198	397	314	1264	980	2.43744638855603	0.0371742711316349	0.309001929515798	Up
chr15	68985795	68998679	+	AC027088.5	lncRNA	78	1461	1677	140	31	135	-2.77922054178904	0.027699890794273	0.267451451630902	Down
chr15	69452814	69456205	+	RPLP1	protein_coding	16	9	9	297	20	496	4.38298462088098	0.00166444595427833	0.0586808237190105	Up
chr15	69564724	69565790	-	AC100826.1	lncRNA	3	26	83	2	0	0	-5.08583653274719	0.0118195202595674	0.172222710014937	Down
chr15	70556521	70562722	+	AC009434.1	lncRNA	44	150	4041	187	13258	10008	3.34889110572343	0.0400549044248372	0.321692773650896	Up
chr15	71792638	71818259	+	NR2E3	protein_coding	147	176	815	1693	3034	494	2.84139332808351	0.0237762549872686	0.24814686223201	Up
chr15	72407778	72475168	-	TMEM202-AS1	lncRNA	2272	988	3371	271	318	512	-2.49734395952031	0.0335778336992523	0.293292936162785	Down
chr15	72450657	72451474	+	PHBP20	processed_pseudogene	41	728	1	0	2	1	-7.41370613753553	0.000123014736435584	0.012140059279451	Down
chr15	72465128	72466262	-	AC079322.1	lncRNA	5	1	298	1	2	0	-5.73429323367437	0.00369223405789443	0.0900990858731411	Down
chr15	72638821	72640125	+	AC100827.1	unprocessed_pseudogene	90	0	0	0	0	0	-22.1030964382076	1.6842635862589e-15	1.20340633238198e-11	Down
chr15	73335260	73342387	+	AC068397.2	lncRNA	20	721	297	8057	210	2130	3.92652699439646	0.0071026481932161	0.131200675647697	Up
chr15	73873564	73889214	+	TBC1D21	protein_coding	153	152	751	2498	81	4679	3.11298452242629	0.0247109679735651	0.253180636272814	Up
chr15	73978926	73994622	-	STOML1	protein_coding	58	2286	5620	195	273	211	-2.74410229774487	0.0404167614534741	0.322820449480165	Down
chr15	74040190	74043332	-	AC013486.1	lncRNA	6985	101	950	695	12	242	-3.68147713810139	0.0293897007936973	0.274711423562228	Down
chr15	74152800	74179226	-	AC010931.3	lncRNA	715	1000	1946	4273	137	21936	3.00809407177618	0.0371154985130761	0.308863541667748	Up
chr15	74179466	74212267	-	STRA6	protein_coding	17929	3597	17871	2179	1477	1295	-3.01732055271417	0.0160947406056523	0.201678221023124	Down
chr15	74374678	74375511	+	AC090826.2	lncRNA	0	0	7	8	15	130	5.0105444998454	0.00678429137299282	0.128169650608233	Up
chr15	74478070	74490286	-	AC012435.2	transcribed_processed_pseudogene	55	90	22	763	324	311	3.16480316846979	0.0105396527157592	0.162507161532368	Up
chr15	74630558	74696292	-	EDC3	protein_coding	301	3731	1523	8858	5870	5131	2.43324187617617	0.039414044974324	0.319399317021321	Up
chr15	74812716	74825757	+	LMAN1L	protein_coding	139	3031	14370	732	79	188	-3.36587951709885	0.0194180535766187	0.222061417496886	Down
chr15	74816223	74831795	+	AC091230.1	lncRNA	155	3135	14875	822	99	258	-3.18418301558233	0.0251149544961206	0.255260784876603	Down
chr15	75195643	75212169	+	C15orf39	protein_coding	319	969	1646	1180	4303	9599	2.8203131406284	0.018206910209375	0.215022104869396	Up
chr15	75211301	75212167	-	AC113208.4	lncRNA	0	1	14	549	23	60	6.14077906370254	0.000235291584775306	0.0186006366946829	Up
chr15	75346955	75357115	+	NEIL1	protein_coding	20	799	1144	338	1401	23235	4.19838878206671	0.00693713982436862	0.129706886580632	Up
chr15	75452964	75453947	-	AC105137.2	lncRNA	89	49	58	0	0	0	-8.53181298352411	1.22438837109904e-05	0.00276843509857678	Down
chr15	76336773	76342475	+	ISL2	protein_coding	1119	451	1335	83	70	315	-2.69651046013025	0.0296570260844868	0.275924088779076	Down
chr15	77660052	77668074	+	LINGO1-AS2	lncRNA	81	377	345	761	1720	1211	2.76616713405912	0.0143586903774281	0.191994324044052	Up
chr15	77784610	77785070	-	AC105133.2	TEC	60	0	60	0	2	4	-4.46592000289052	0.0237504198389307	0.247949663572706	Down
chr15	77916522	77922019	+	AC104758.4	lncRNA	10	100	139	74	974	200	3.15240050304869	0.021762970642604	0.236244948710735	Up
chr15	78437431	78501453	+	IREB2	protein_coding	533	605	772	1076	1984	16126	3.36035491617056	0.0095000200819494	0.153738828703103	Up
chr15	78480057	78481820	-	AC027228.1	lncRNA	1	94	28	0	4	0	-4.08720342258367	0.043014666846155	0.331327937274447	Down
chr15	78863247	78863729	-	RPL21P116	processed_pseudogene	0	0	0	3	11	14	5.93426587447011	0.0164005167283644	NA	Up
chr15	78978889	78985926	+	AC011944.1	lncRNA	502	777	911	134	20	210	-2.42710602271394	0.0451874243007772	0.339356891558811	Down
chr15	79331591	79337277	-	AC027811.1	lncRNA	32	400	1010	11	17	16	-4.28030351557954	0.000835433204938968	0.0384116489658232	Down
chr15	79743311	79743468	+	AC026826.3	processed_pseudogene	2	445	717	0	0	4	-7.59775180875316	4.76419076974922e-05	0.0069187282621663	Down
chr15	79960892	79971196	-	BCL2A1	protein_coding	35	157	33	133	1126	98	3.15080853315122	0.024544200255235	0.252255913152552	Up
chr15	80057425	80057684	-	Metazoa_SRP	misc_RNA	3	506	39	1	0	0	-8.36037133705051	5.09138179779598e-05	0.00718666670620305	Down
chr15	80433795	80445152	-	AC016705.1	lncRNA	924	396	617	1250	391	19776	3.16031154667953	0.0323674086089765	0.287985236048216	Up
chr15	80769600	80773135	-	AC023302.2	lncRNA	154	134	12	16	11	5	-3.34467389214674	0.0208672200064207	0.231300476180384	Down
chr15	82710471	82714029	-	AC105339.1	transcribed_unitary_pseudogene	86	15063	2414	176	8	6	-5.88376444598233	0.000348663964772998	0.0230198608695629	Down
chr15	83012661	83061845	+	AC024270.4	lncRNA	132	125	94	858	279	1108	2.63668088948848	0.0269048910495651	0.263636787391331	Up
chr15	83016423	83067252	-	BTBD1	protein_coding	135	117	110	838	286	1108	2.59360835951957	0.0285377372870232	0.270927739413823	Up
chr15	83022571	83090782	+	AC024270.2	lncRNA	194	162	268	1235	291	5062	3.38663448374382	0.00837641737021524	0.143799860908669	Up
chr15	83044368	83044771	+	AC024270.1	processed_pseudogene	0	0	0	59	0	0	7.00598978692377	0.0150790688194511	0.195675764599697	Up
chr15	84186752	84197384	+	CSPG4P11	unprocessed_pseudogene	3	11	2	601	37	3	5.64314654980003	0.000688116407631241	0.0341003672770389	Up
chr15	84389729	84395903	+	AC243562.2	unprocessed_pseudogene	566	4505	3095	131	1	93	-4.71352775009894	0.00104895417445736	0.0438804307757483	Down
chr15	84500378	84502381	+	AC048382.4	lncRNA	0	0	0	22	61	0	7.69179978056015	0.00144685045541431	0.0541810613413798	Up
chr15	84913144	84915705	-	AC087468.2	lncRNA	108	62	34	13	6	1	-3.46119961635354	0.018802748640952	0.218377176592331	Down
chr15	85180200	85234795	-	AC044860.1	transcribed_unprocessed_pseudogene	26	550	450	36	14	22	-3.18268447251429	0.0119580068997742	0.173726509698636	Down
chr15	85744109	85750281	-	AC021739.2	lncRNA	1079	174	364	13	45	43	-4.29990525786261	0.00173806337772847	0.0601045841435937	Down
chr15	85759326	85794925	-	KLHL25	protein_coding	502	7716	12174	29378	14746	30680	2.54024383174174	0.035913215244852	0.303956317133935	Up
chr15	86630266	86631136	-	AC012229.1	lncRNA	1	411	115	2	0	0	-7.37367836142639	0.00023821299409191	0.0186160297396876	Down
chr15	88621337	88632281	+	AEN	protein_coding	289	1240	1921	51	71	72	-3.56497155063486	0.00144500398078224	0.0541810613413798	Down
chr15	88877288	88895626	-	HAPLN3	protein_coding	180	476	1071	2855	1425	10677	3.51755889796115	0.00328328456087993	0.0847509688854302	Up
chr15	89358841	89360377	+	AC133637.1	TEC	0	0	0	0	21	36	6.92496898483073	0.00572013348921493	0.115257624874339	Up
chr15	89748661	89751310	-	MESP1	protein_coding	14	0	4	592	8	424	5.33797307453861	0.00205621290460807	0.066088749105984	Up
chr15	90074512	90082207	-	ZNF710-AS1	lncRNA	25	1712	49	2147	16323	5831	4.49835427746619	0.00357914015538008	0.0886718322128663	Up
chr15	90249530	90265482	+	TTLL13P	protein_coding	1809	725	352	284	52	91	-3.06797373372846	0.0244003340149469	0.251490930727761	Down
chr15	90249556	90272208	+	AC091167.2	protein_coding	1903	4687	1128	307	128	155	-3.50182800896317	0.00332436049070727	0.0851312864271887	Down
chr15	90265659	90278141	+	NGRN	protein_coding	150	4720	725	32	112	103	-3.86950687896611	0.00401849891316598	0.0944642229651686	Down
chr15	90347587	90349437	+	AC018946.2	TEC	5	251	1	0	0	0	-8.27322687270176	0.000300071135664894	0.0210196888659379	Down
chr15	90604225	90614558	-	AC103739.2	lncRNA	59	88	77	68	645	298	2.49725495896073	0.0497552422306559	0.357066595473912	Up
chr15	90954870	90963125	+	RCCD1	protein_coding	27	5386	874	7	32	26	-5.9016223813798	7.88436760981826e-05	0.00935777517809825	Down
chr15	90966190	91022566	-	AC068831.7	protein_coding	481	472	730	16474	1165	688	3.64079988302421	0.00934749478509939	0.152205675112888	Up
chr15	91094847	91099838	-	AC127520.1	lncRNA	22	225	19	8	10	4	-3.04585153557277	0.0328259933644278	0.289755264796641	Down
chr15	92567817	92574529	-	LINC00930	lncRNA	18	158	469	347	52	6415	3.90284488138229	0.0119800373917851	0.173726509698636	Up
chr15	92602910	92620015	+	AC091544.5	lncRNA	154	5952	7977	331	249	770	-2.73339653943591	0.0354339271527551	0.30178863587781	Down
chr15	92699040	92724277	-	AC091544.6	lncRNA	1469	343	6857	140	58	440	-3.4485406092288	0.00987499998770939	0.156932550961262	Down
chr15	93430659	93431217	-	SEPHS1P2	processed_pseudogene	53	15	529	9	0	0	-5.42868257365453	0.00273240120509927	0.0768590348479143	Down
chr15	93837611	93852981	-	AC103996.3	lncRNA	47	17	76	639	74	122	2.70244387975951	0.0438535902663811	0.334258483521755	Up
chr15	93905405	94107938	-	LINC01581	lncRNA	1241	5720	3429	9156	1969	43581	2.67667363671123	0.0379838029263855	0.312882490095717	Up
chr15	96139472	96140452	-	AC012409.3	lncRNA	3	1	2	271	714	25	7.59060674028914	1.06962121437018e-06	0.000465080674059226	Up
chr15	96388214	96389056	-	AC087477.6	processed_pseudogene	2	55	10	0	0	0	-6.33054707224948	0.00687426019547825	0.128907217954627	Down
chr15	96438570	96444266	+	AC087477.3	lncRNA	27	2760	223	30	60	148	-3.10457201524957	0.0345840971035582	0.297571500246777	Down
chr15	97945208	97950018	-	AC024651.3	lncRNA	33	4077	402	31	24	41	-4.949271860668	0.000589095381127052	0.0312710735375393	Down
chr15	98323902	98420998	-	LINC02351	lncRNA	1681	9666	5021	37041	3287	56016	2.91532746906614	0.0210774905386505	0.232492150776755	Up
chr15	99098217	99135593	+	SYNM	protein_coding	295	1447	2795	5338	7537	1944	2.43431881985861	0.0429760956700291	0.33131657699866	Up
chr15	99416584	99417204	+	AC015660.3	lncRNA	0	27	0	35	5	281	3.97417059077617	0.0386983761381094	0.316247843843628	Up
chr15	99423769	99435160	-	AC015660.1	lncRNA	648	891	2806	91	59	270	-3.0177772907609	0.00980413953057829	0.156572590402284	Down
chr16	10445309	10449747	-	AC131649.2	TEC	4	0	0	3	15	152	4.72275932884161	0.0168632616381776	0.207095229296629	Up
chr16	10720015	10721464	-	MTND5P33	unprocessed_pseudogene	1	3	0	57	4	4	4.25923917068636	0.0265356605931286	0.262551496689928	Up
chr16	11155298	11162818	-	AC007220.2	lncRNA	853	132	1370	68	30	161	-3.19497351788961	0.0149558398705238	0.195362076792264	Down
chr16	11348143	11349321	-	AC009121.2	lncRNA	168	106	54	5	2	0	-5.64525444799199	0.00030944858652297	0.0213540988819875	Down
chr16	11750586	11797258	-	ZC3H7A	protein_coding	393	5872	1199	106	189	176	-3.40539171022372	0.00601260339924438	0.11873977691432	Down
chr16	11833850	11851580	-	RSL1D1	protein_coding	569	1325	2485	137	100	376	-2.44865291631092	0.0303923299780922	0.279404526110999	Down
chr16	12081237	12081902	+	RPS23P6	processed_pseudogene	106	2	763	19	13	0	-4.10782493058338	0.0208310706000752	0.231043153426789	Down
chr16	12086746	12090302	-	AC007601.1	lncRNA	137	42	153	11	0	4	-4.51138482644241	0.00331662608637518	0.0851312864271887	Down
chr16	1363205	1414751	-	UNKL	protein_coding	129	1949	3901	2112	14970	11970	3.05414662992217	0.0205870373787414	0.22961970351406	Up
chr16	14018880	14021077	-	LINC02186	lncRNA	2	3	28	88	62	42	3.22850324561473	0.0189529917181317	0.21955111190994	Up
chr16	1431035	1433397	+	AL032819.3	protein_coding	0	72	85	0	3	0	-4.77499118401725	0.0264897087591129	0.262317996682644	Down
chr16	14632931	14669236	+	BFAR	protein_coding	426	47289	4979	1420	87	2982	-3.07196569247684	0.0465821133580566	0.344829258126103	Down
chr16	1467673	1472684	-	AL031600.2	lncRNA	13	165	326	16	0	24	-3.08019043240592	0.0471166731622368	0.347060443035239	Down
chr16	14922802	14952060	+	NPIPA1	protein_coding	53	376	1862	16	4	18	-5.23426475353344	8.89832606570658e-05	0.0100918317046783	Down
chr16	15015828	15016390	-	AC138932.5	lncRNA	0	12	78	0	0	0	-6.53246029332127	0.0102659598028646	0.160363539115583	Down
chr16	15358978	15362674	+	AC137803.1	unprocessed_pseudogene	51	1	0	0	0	0	-7.19893544510576	0.00644194926245398	0.123851791217267	Down
chr16	15395754	15413271	+	MPV17L	protein_coding	62	165	267	25216	257	1548	6.2423805354576	2.84794296140862e-05	0.00493896904351082	Up
chr16	15643294	15643372	+	MIR484	miRNA	41	0	41	0	0	0	-7.30597938876959	0.00273659040802091	0.0768590348479143	Down
chr16	1576716	1578371	-	Z97633.1	TEC	5	475	127	10	9	15	-3.52966801595887	0.013236963050868	0.183253967780929	Down
chr16	1707252	1707973	+	AL031710.2	lncRNA	2	7	3	124	0	8	3.80205272424311	0.0385322593919295	0.315678918783038	Up
chr16	17249674	17251395	-	AC099494.3	TEC	6	461	59	0	17	11	-3.53009202064639	0.0366264359179949	0.30672279024153	Down
chr16	172876	173710	+	HBA2	protein_coding	1	0	0	0	44	0	5.84640023102697	0.0355321121387396	0.302119736121539	Up
chr16	1770286	1771730	-	NME3	protein_coding	3	66	27	2	1	4	-3.238323221352	0.0462955885505976	0.343491152849449	Down
chr16	1826941	1840207	+	FAHD1	protein_coding	431	417	146	26183	108	1549	4.73233877997935	0.00324058775018776	0.0843213726491692	Up
chr16	1911475	1918415	-	HS3ST6	protein_coding	69	498	5975	27	96	8	-4.65893351700492	0.00211232771246533	0.0673298545331313	Down
chr16	19119976	19121629	-	AC099518.5	lncRNA	2	154	44	2	0	0	-5.9955982591406	0.0025791086873109	0.0742454938389862	Down
chr16	1962334	1962466	-	SNORA10	snoRNA	0	1	0	196	0	13	7.8306982229428	0.000603296705659086	0.0315560392528124	Up
chr16	1962973	1963106	-	SNORA64	snoRNA	0	131	267	0	0	0	-8.7173554573026	0.000126303161820181	0.0123621382356875	Down
chr16	19701937	19718235	-	KNOP1	protein_coding	12190	2798	557	269	355	1113	-3.71733256571543	0.0111668480931401	0.167760995848373	Down
chr16	2013181	2013476	+	RN7SL219P	misc_RNA	1	34	2	0	0	0	-5.4892804144112	0.0412109553612954	NA	Down
chr16	20208925	20209525	+	AC092132.1	lncRNA	0	1	0	4	17	3	4.8793218138971	0.0409876561467457	NA	Up
chr16	2039815	2047866	-	NTHL1	protein_coding	120	21470	1680	29	290	1087	-3.53344539015262	0.0275287428406597	0.266666035244731	Down
chr16	20409534	20441336	+	ACSM5	protein_coding	698	1543	13783	699	256	174	-3.08245924342214	0.0184025848146806	0.21618952400673	Down
chr16	21402237	21448567	-	NPIPB3	protein_coding	345	955	4	9	0	0	-7.02369291238391	0.00023736353677801	0.0186006366946829	Down
chr16	21626742	21627569	+	AC005632.3	lncRNA	5	20	8	0	0	0	-5.51634904348293	0.0277000620541017	NA	Down
chr16	21639550	21652608	-	IGSF6	protein_coding	6784	1886	1373	842	69	105	-3.65996285212047	0.0122168932320724	0.175703909305872	Down
chr16	2204248	2209453	+	MLST8	protein_coding	2	163	8	776	1811	44	4.71049092436052	0.00378078536022086	0.091634027811323	Up
chr16	2211593	2214840	-	PGP	protein_coding	1126	37	845	3	19	41	-5.23790957254842	0.000527988272634279	0.0290372686691591	Down
chr16	2211997	2212863	+	AC009065.7	lncRNA	1124	17	269	0	16	9	-6.19302147716506	0.000417733153728033	0.0255539673235171	Down
chr16	23061767	23062232	+	AC127459.3	TEC	0	10	35	0	0	0	-5.55737231725842	0.049321213641968	NA	Down
chr16	23641466	23677472	+	DCTN5	protein_coding	195	430	1871	3808	5791	338	2.75849868178767	0.0409340744657879	0.324754565909454	Up
chr16	23753689	23755939	-	AC012317.2	TEC	1	32	30	30	3	677	3.95022058796383	0.0171307645398501	0.208801283925672	Up
chr16	24236104	24252863	+	LINC2194	lncRNA	97	1548	425	149	13	39	-2.81974508368331	0.0369976518505904	0.308169995887699	Down
chr16	2513952	2520218	+	ATP6V0C	protein_coding	194	31	190	35	4499	277	3.70184459477436	0.0232939482663244	0.245118203774504	Up
chr16	2561471	2565096	-	AC093525.7	lncRNA	0	0	0	1	57	0	7.23425094494692	0.00594886025216359	0.117676097734521	Up
chr16	268727	282084	+	Z69667.1	lncRNA	1458	130	2640	98	64	242	-3.3485678559095	0.0124818433171578	0.17771226558252	Down
chr16	27066928	27067858	-	AC092725.1	lncRNA	0	1150	142	0	2	44	-4.36885878205642	0.0316865662299555	0.285354821922148	Down
chr16	27224994	27268772	-	NSMCE1	protein_coding	5510	8033	4777	1284	977	1191	-2.26500783290435	0.043572207085764	0.333180029567406	Down
chr16	27268205	27290492	+	NSMCE1-DT	lncRNA	808	595	3627	66	135	65	-3.70614153206755	0.00216290677860717	0.0676026637495548	Down
chr16	27447669	27453393	-	IL21R-AS1	lncRNA	7	526	117	17	936	6919	4.07042761501311	0.0143947450542638	0.192171998155297	Up
chr16	2798485	2805302	+	PRSS41	protein_coding	101	67	55	211	347	1327	2.90504373885055	0.022405996269527	0.240371898412438	Up
chr16	28239693	28240668	-	GAPDHP35	processed_pseudogene	3794	1357	220	8	14	15	-7.55708243537803	1.28794849788071e-07	9.01750548993278e-05	Down
chr16	28342555	28363508	-	NPIPB6	protein_coding	11	356	2001	15	0	2	-6.34444277402159	0.000182670924850061	0.0159200166878012	Down
chr16	28451644	28455356	+	AC138894.4	unprocessed_pseudogene	2	63	0	0	0	0	-6.31642739623768	0.0193345721179229	0.221458027865597	Down
chr16	28494643	28498970	+	APOBR	protein_coding	9	21	39	102	291	24	3.24083455819405	0.0154087360559854	0.196828460431901	Up
chr16	28499362	28512051	-	IL27	protein_coding	31	326	4753	143	51	223	-2.88078566071338	0.0486675030754784	0.352907270717227	Down
chr16	28591943	28597050	-	SULT1A2	protein_coding	49	46	22	6635	549	5	5.92789689888963	0.000434540640105687	0.0260906964164297	Up
chr16	28599241	28601881	-	AC020765.3	unprocessed_pseudogene	99	9	9	0	0	0	-8.24236076841387	0.000152364230550049	0.0141015858455971	Down
chr16	28843919	28844007	-	MIR4721	miRNA	107	82	0	0	0	0	-8.65373374128505	0.000236022860106429	0.0186006366946829	Down
chr16	28974221	28984548	+	SPNS1	protein_coding	48	72	402	200	1513	509	2.81674199281008	0.0310877314989785	0.282920719369701	Up
chr16	2911937	2951208	+	FLYWCH1	protein_coding	19849	2648	7405	615	1242	1532	-3.46162359450471	0.00984701253003376	0.15673188084511	Down
chr16	2922662	2923202	-	RPL23AP86	processed_pseudogene	4	11	0	44	12	1019	6.11916165933378	0.000429051278732293	0.0259433268297032	Up
chr16	29595130	29596137	-	AC009086.2	TEC	0	10	0	0	31	449	5.96452498435401	0.00535752249649353	0.110817472720234	Up
chr16	29662979	29670876	+	SPN	protein_coding	634	114	26	12	31	34	-3.817142705377	0.0111131261998993	0.167305703114792	Down
chr16	29992330	29996074	-	HIRIP3	protein_coding	137	293	1173	63	8225	1486	3.39740233658815	0.0250275289350657	0.254586694534517	Up
chr16	30005514	30023270	-	DOC2A	protein_coding	31	117	641	117	4299	575	3.57768072055057	0.0165979059347398	0.205318625179563	Up
chr16	30075978	30085376	+	PPP4C	protein_coding	10	568	927	8270	23	697	3.30410590115063	0.0490502523380824	0.353932592360734	Up
chr16	30096430	30104116	+	AC012645.1	lncRNA	41	96	186	7	1693	839	3.57118901379252	0.0176351635791749	0.211556822990605	Up
chr16	30107675	30110541	+	AC012645.2	lncRNA	63	26	36	3	0	2	-4.8349879253041	0.00308666233528894	0.081682231057924	Down
chr16	3018445	3022383	+	TNFRSF12A	protein_coding	6	2840	2530	11	67	5	-5.09657952012932	0.00159154634903133	0.057376770456754	Down
chr16	3022620	3024286	-	HCFC1R1	protein_coding	1	6	0	22	4	285	5.61612412650727	0.00156750752647316	0.0569676565445105	Up
chr16	3024027	3027755	+	THOC6	protein_coding	3848	27	7864	115	4	19	-6.27449454222704	0.000145933594737047	0.0137558777624829	Down
chr16	30350773	30355308	-	CD2BP2	protein_coding	13	230	97	233	3920	1133	4.71401868270852	0.00069711082026542	0.03443435118599	Up
chr16	30357102	30370494	-	TBC1D10B	protein_coding	73	288	234	111	623	2703	2.86392441811963	0.027893209914709	0.268084175807123	Up
chr16	30378106	30400108	+	ZNF48	protein_coding	435	194	759	3007	35393	141	5.19585094132219	0.00117906393082082	0.0474347510456914	Up
chr16	30378133	30395991	-	SEPTIN1	protein_coding	147	159	194	2924	35358	57	6.66873476676128	4.33135716061834e-05	0.00650158548584412	Up
chr16	30498766	30499554	-	AC116348.2	lncRNA	3	5	2	11	36	79	3.78658765601792	0.00944030168347612	0.153212722533241	Up
chr16	30534752	30537149	+	AC002310.1	lncRNA	236	89	89	12	5	0	-4.75421151562047	0.00238413580131315	0.0715786393794514	Down
chr16	30658431	30670810	+	FBRS	protein_coding	215	596	99	501	4116	1315	3.0604261280956	0.0214708882383186	0.234418751207966	Up
chr16	30697707	30699058	-	AC093249.6	lncRNA	0	0	10	6	138	92	5.38995892562362	0.00281390876893701	0.0776869325890839	Up
chr16	30740642	30745196	+	TMEM265	protein_coding	18	24	74	750	0	193	3.41971156556868	0.0451853686126782	0.339356891558811	Up
chr16	30748293	30761176	+	PHKG2	protein_coding	47	73	341	312	1329	626	2.96425457026903	0.0166522813054638	0.205635240109815	Up
chr16	31043150	31049868	+	AC135050.3	lncRNA	66	32	25	10	1405	14665	6.66725995518744	7.28284822135883e-05	0.00891026550370014	Up
chr16	31056460	31062803	+	AC135050.1	lncRNA	37	14	670	12	17103	1565	5.63046747429695	0.00171514883633657	0.0596883582753719	Up
chr16	31060843	31074240	-	ZNF668	protein_coding	63	333	2227	436	17253	3799	3.96846789978925	0.00844096458011342	0.144491355833518	Up
chr16	31074422	31084196	+	ZNF646	protein_coding	77	45	479	2808	1428	1190	3.72462833766537	0.00269670212491748	0.0762181039657256	Up
chr16	3110460	3134882	-	ZNF213-AS1	lncRNA	336	1347	805	685	7992	2405	2.72675948518995	0.0339721344939357	0.294647852584572	Up
chr16	31138926	31150083	-	PRSS36	protein_coding	25	54	286	633	362	321	2.51511639421211	0.0379591426553806	0.312751469410395	Up
chr16	31402565	31404699	+	AC093520.1	lncRNA	4	1	9	28	23	79	3.39104193575567	0.0186342569440096	0.217836658810453	Up
chr16	31428180	31428646	+	AC026471.5	lncRNA	0	0	4	22	17	4	4.19942076540243	0.0405689047771009	0.32329335783224	Up
chr16	31456711	31459736	-	AC026471.1	lncRNA	720	174	491	47	45	12	-3.78960061979448	0.00428812530750447	0.0979066002438334	Down
chr16	31458080	31467166	+	ARMC5	protein_coding	883	62	2076	12	72	119	-3.70555945942965	0.00952922492914107	0.153832607588597	Down
chr16	31487370	31488492	-	AC026471.3	lncRNA	0	17	0	21	1050	131	6.93742102118161	0.000211686636254527	0.0174135915631121	Up
chr16	32116700	32116997	+	AC142381.2	processed_pseudogene	1	30	68	1	0	0	-5.77530920445174	0.00762205109937151	0.13698722654346	Down
chr16	32252719	32255922	+	TP53TG3D	protein_coding	57	1	146	11	0	4	-3.5758295203934	0.0446897116083357	0.33789205231911	Down
chr16	32877469	32885501	-	SLC6A10P	transcribed_unprocessed_pseudogene	12	780	882	7	36	1	-4.32448726788959	0.00568814595923258	0.114807352764737	Down
chr16	32882586	32888874	+	AC142086.1	lncRNA	5	256	868	11	14	0	-4.57196387223603	0.00612211248376236	0.119973926759413	Down
chr16	33844784	33845229	-	AC136428.1	protein_coding	2	15	1	1002	0	439	6.66456979890819	0.000280057163530279	0.0202942031787408	Up
chr16	3401215	3409364	+	ZNF174	protein_coding	146	61	4419	32	42	88	-4.1166705302839	0.00471756592201169	0.102767121034878	Down
chr16	35232412	35235984	-	FGFR3P5	unprocessed_pseudogene	654	1749	6194	450	0	28	-3.56803682786655	0.0387647718551362	0.316533559463198	Down
chr16	35384144	35385086	-	FRG2GP	unprocessed_pseudogene	12	582	726	6	0	1	-6.85982941800456	2.30531582402693e-05	0.00433460041122958	Down
chr16	35735625	35735733	+	RNA5SP409	rRNA_pseudogene	0	0	0	81	4687	1446	13.8804919402798	7.27574440345015e-12	1.03970387525303e-08	Up
chr16	3581181	3583266	+	AC006111.1	lncRNA	6	50	55	17	287	146	2.7306831227688	0.0457764969257442	0.341824509724927	Up
chr16	35912120	35912516	+	PPP1R1AP2	processed_pseudogene	0	0	4	187	6	0	6.30605895740828	0.00471765090265082	0.102767121034878	Up
chr16	3650636	3651703	-	AC006111.2	lncRNA	0	12	166	15	190	4995	5.48353928013114	0.00349420002430768	0.0876815365086058	Up
chr16	366969	371289	-	MRPL28	protein_coding	5	93	881	7	472	9094	3.89626654401081	0.0302133550894485	0.278480480157036	Up
chr16	4346694	4348648	-	AC012676.5	TEC	1	5	0	8	54	43	4.50730043605341	0.00788550652163945	0.138910118582628	Up
chr16	4474690	4510347	+	HMOX2	protein_coding	1060	514	1475	6387	2593	6801	2.4252745420027	0.0389733586034331	0.317447158255277	Up
chr16	4532216	4533670	-	AC023830.3	lncRNA	382	335	59	2	31	2	-4.40557458687015	0.00431490376480805	0.098018324628066	Down
chr16	4608883	4615027	-	UBALD1	protein_coding	955	360	604	205	29	43	-2.92105699065366	0.0282101334703465	0.269718691476869	Down
chr16	46571537	46572136	+	AC092368.2	processed_pseudogene	5	67	10	0	0	0	-6.68736163119331	0.00270363667003352	0.0762204843965746	Down
chr16	4658851	4659151	+	Metazoa_SRP	misc_RNA	0	0	0	14	168	0	8.87146059414638	0.000210003827536362	0.0174069297882518	Up
chr16	4693694	4695859	+	NUDT16L1	protein_coding	1	12	46	35	8	503	3.73830120731538	0.0181778844507269	0.214854914460392	Up
chr16	4730115	4752565	-	AC020663.1	lncRNA	2330	602	42102	1453	742	442	-3.33865009299579	0.0200712086106891	0.226554163544034	Down
chr16	4734344	4749396	+	C16orf71	protein_coding	2267	559	41880	1099	96	280	-4.22940552208793	0.00495201969860374	0.105555431821372	Down
chr16	4748239	4767624	-	ZNF500	protein_coding	97	341	651	5518	1207	1601	3.49540782095512	0.00331495059832891	0.0851312864271887	Up
chr16	4777669	4788521	-	SEPTIN12	protein_coding	183	125	2534	42	39	15	-4.13547677657424	0.0022021690001708	0.0682920898707481	Down
chr16	48343755	48346058	-	AC023818.1	TEC	10	22	63	3	0	0	-4.44137640675522	0.0196095089253484	0.223247197692183	Down
chr16	48356364	48448402	-	SIAH1	protein_coding	715	1288	2508	24130	3840	849	3.12714147143065	0.0210235392546974	0.232312384742983	Up
chr16	49900019	49900524	+	AC007603.2	TEC	2	175	93	4	0	11	-3.64262287617868	0.0298278085121199	0.276994660539507	Down
chr16	50046429	50066224	-	AC007610.1	lncRNA	79	829	812	80	33	88	-2.52064596416381	0.0331702812162658	0.291658453470612	Down
chr16	50058150	50059231	-	ACTG1P16	transcribed_processed_pseudogene	44	500	750	8	0	6	-5.93875336809722	4.37303189942085e-05	0.00651464094143556	Down
chr16	51017544	51035784	+	LINC02127	lncRNA	134	345	211	187	1670	28074	5.55383908530348	0.000210993405936154	0.0174081741964645	Up
chr16	51107571	51108021	+	SOD1P2	processed_pseudogene	1	7	0	67	21	23	4.17595087660431	0.0114090065101265	0.169106548821118	Up
chr16	52005487	52078474	-	C16orf97	lncRNA	434	1441	3002	796	23836	2381	3.25033159061847	0.0226536377381648	0.241523428106952	Up
chr16	525155	527407	-	LINC00235	lncRNA	11	7	22	878	38	413	5.23030413061194	0.000116247921680978	0.011764750714031	Up
chr16	52607006	52614640	+	AC026462.3	lncRNA	419	1103	223	149	47	8	-2.83112642119087	0.0391020511397803	0.317889291438068	Down
chr16	53298224	53299792	+	AC079416.2	transcribed_processed_pseudogene	223	132	12	3	6	21	-3.99018964552094	0.00794741691730028	0.139519149567839	Down
chr16	53487607	53489943	-	AC007342.7	TEC	6	9	122	0	3	0	-4.6104481077765	0.0190078303187061	0.219825249006224	Down
chr16	55291379	55291675	-	RN7SL841P	misc_RNA	0	0	0	0	2	59	6.84303965641622	0.00934392678787453	0.152205675112888	Up
chr16	55323760	55330760	+	IRX6	protein_coding	62	3657	412	17	40	65	-4.49091932094063	0.00138637190174793	0.0526325335961788	Down
chr16	55802851	55833337	-	CES1	protein_coding	2153	6998	3691	334	667	822	-2.45298231865777	0.0289490117175893	0.272392697170049	Down
chr16	56625475	56627112	+	MT1E	protein_coding	0	12	187	129	277	1407	3.88529941516413	0.0191703905752799	0.220567537295289	Up
chr16	56635739	56637086	+	MT1JP	transcribed_unprocessed_pseudogene	3	19	146	0	0	0	-7.47236424195834	0.000508139909676447	0.028433353886744	Down
chr16	567005	569495	+	NHLRC4	protein_coding	3	440	754	4	2	0	-6.81215538371365	5.54188715155813e-05	0.00744300445448926	Down
chr16	56906534	56906956	+	RPS24P17	processed_pseudogene	4	234	0	1	4	0	-4.80840015935408	0.022244824567728	0.239294296200567	Down
chr16	56940278	56941342	+	AC012181.2	lncRNA	4	138	1037	10	0	0	-6.06888370629904	0.00124825064464344	0.0491120641848973	Down
chr16	56941028	56941726	+	AC012181.1	lncRNA	1	137	1037	6	0	0	-6.79325703129019	0.000488469077548685	0.0278318306147157	Down
chr16	57013071	57014100	-	AC023825.1	processed_pseudogene	3	0	6	0	162	27	4.78047714040057	0.0150196469658133	0.195675764599697	Up
chr16	57142652	57144936	+	AC009090.5	TEC	5	28	103	0	0	0	-7.23610866067676	0.000585271149235	0.0311143032833637	Down
chr16	57358783	57366189	+	CCL22	protein_coding	19	441	5463	87	87	185	-3.26490689920164	0.0273173543496045	0.265626696826244	Down
chr16	57372477	57385044	+	CX3CL1	protein_coding	54	276	752	284	1873	3169	2.93366968483249	0.0224496053859731	0.240483404022156	Up
chr16	57447425	57461270	+	COQ9	protein_coding	470	231	290	639	2525	3039	2.55877766741867	0.0421872802108185	0.329058577475933	Up
chr16	57462660	57472009	+	POLR2C	protein_coding	147	52	485	45	22	13	-2.70687711377825	0.0367100294501469	0.307132175777931	Down
chr16	5838131	5838661	-	AC012175.1	processed_pseudogene	14	21	115	2	4	0	-3.91881552683519	0.0176243704822106	0.211498365964721	Down
chr16	58707131	58734342	-	GOT2	protein_coding	96	115	480	7459	233	1886	4.2394764345347	0.00186227445105902	0.0622309730680179	Up
chr16	634427	636366	-	METTL26	protein_coding	2	38	2	0	227	152	3.77972198921648	0.0372676652630091	0.309409096333024	Up
chr16	636817	648474	+	MCRIP2	protein_coding	14163	1639	3658	19	24	197	-6.89788917793594	2.65884540685623e-06	0.000923998176216444	Down
chr16	654611	656194	-	AL022341.2	lncRNA	0	4	5	1	8	205	5.02061761228303	0.00618872096384919	0.120947514460346	Up
chr16	65580668	65646947	+	AC092138.2	lncRNA	5221	4177	4108	597	638	400	-2.9698827800686	0.0109888494360954	0.166280356372649	Down
chr16	66509437	66510048	+	AC010542.2	lncRNA	32	51	38	1	0	10	-3.43361530311354	0.035340811761388	0.301396634083453	Down
chr16	66603874	66613892	+	CMTM3	protein_coding	5231	549	2545	13	61	60	-6.20664020359621	8.25815760476514e-06	0.00209235943567542	Down
chr16	66921679	66925536	-	RRAD	protein_coding	3	80	33	30	109	518	2.99254395582721	0.0339173350024493	0.294467492038032	Up
chr16	66961245	66975149	+	CES3	protein_coding	625	7102	1191	80	582	245	-2.67035476397423	0.0446303426058485	0.337800633388546	Down
chr16	67109941	67148544	+	C16orf70	protein_coding	10432	2805	1332	1218	384	757	-3.04882655134897	0.026124054083076	0.260474974076999	Down
chr16	67227103	67229278	+	TMEM208	protein_coding	4	30	41	322	142	648	4.4071159877755	0.000271105774142582	0.0199808603562034	Up
chr16	67430667	67431464	-	AC009061.1	lncRNA	1	0	0	0	52	0	6.08822594601667	0.0263908743370913	0.261855393654583	Up
chr16	67482571	67483813	-	AGRP	protein_coding	0	103	697	2	0	1	-7.29152039553114	0.000247539194400069	0.0189364833403479	Down
chr16	67660946	67662778	+	PARD6A	protein_coding	0	2	32	375	0	33	4.37434652763759	0.0289510166873247	0.272392697170049	Up
chr16	67662945	67667265	-	ENKD1	protein_coding	12	57	113	1566	54	6	3.77833906599753	0.0194847246682098	0.2225357380984	Up
chr16	67674531	67719339	-	GFOD2	protein_coding	15342	457	2380	840	203	1752	-3.34264151652078	0.0292283301892326	0.274018622318087	Down
chr16	68224713	68227734	+	AC020978.7	lncRNA	30	980	28	6	6	0	-5.74499605224505	0.000628106324522112	0.0323419418329741	Down
chr16	68225969	68229145	-	AC020978.5	lncRNA	134	970	34	7	10	0	-5.51971546992848	0.000615516615976316	0.0319612370723167	Down
chr16	68290087	68292790	-	AC020978.9	TEC	89	128	1446	116	5	13	-2.95037752995309	0.0461504355839158	0.342841403875107	Down
chr16	68316801	68319036	+	AC020978.1	lncRNA	6	94	561	1	0	3	-6.69506485281472	8.76140862690987e-05	0.0100774015639961	Down
chr16	68742480	68742588	+	RNA5SP429	rRNA_pseudogene	0	339	19	0	0	0	-8.70029126171273	0.000247178856387634	0.0189364833403479	Down
chr16	69175671	69175777	-	RNU6-22P	snRNA	0	155	8	4	0	0	-4.715872024802	0.0346664846299769	0.298136775013462	Down
chr16	69337996	69343106	+	NIP7	protein_coding	11	0	44	723	32	10	4.19863321317274	0.0185516458520666	0.217226334993471	Up
chr16	70299194	70372582	+	AC012184.2	protein_coding	300	827	703	10396	1140	888	3.1537687482433	0.0155107431871097	0.197370641211748	Up
chr16	71462278	71465941	+	AC010547.1	lncRNA	5	280	242	8	3	4	-4.43680688273476	0.00196260483414797	0.0643814198547453	Down
chr16	71723180	71724230	+	AC009097.4	lncRNA	0	36	9	0	0	0	-5.68495915215855	0.0416281565724211	NA	Down
chr16	73940639	73941781	-	AC092128.1	translated_processed_pseudogene	2	90	114	3	5	6	-3.15771873053911	0.0342127104465279	0.296230993868689	Down
chr16	74220929	74221427	+	PPIAP49	processed_pseudogene	0	5	0	15	16	44	4.36251938751123	0.0190198510433541	0.219826651091499	Up
chr16	74312609	74313390	-	AC009120.1	processed_pseudogene	3	26	9	1	0	0	-4.63108664223439	0.0483229378576495	NA	Down
chr16	74313337	74315634	+	AC009120.3	lncRNA	8	28	5	0	0	0	-5.92205715565661	0.0133778418936594	NA	Down
chr16	75111860	75116771	-	LDHD	protein_coding	10	462	1336	8990	576	136	3.21013157890274	0.0476367680503379	0.349450418603351	Up
chr16	75660227	75677009	-	AC025287.4	protein_coding	1305	808	1038	47	118	228	-3.05776444932099	0.0125197357783532	0.17776930074788	Down
chr16	75714131	75726490	-	CPHXL	protein_coding	1361	4775	2241	146	84	360	-3.5588920757755	0.00197234344240903	0.0645256130769805	Down
chr16	7614230	7614992	-	AC005774.2	lncRNA	13	57	122	1	0	12	-3.4604322010131	0.0339266115389375	0.294467492038032	Down
chr16	76235055	76235623	-	RPL18P13	processed_pseudogene	0	16	1	597	804	3	7.11488165945827	7.84510220508473e-05	0.00934220920922173	Up
chr16	76469508	76469595	-	SNORD33	snoRNA	0	44	2	0	0	0	-5.74869605472551	0.0438183225497439	NA	Down
chr16	769119	769443	-	AL031258.1	TEC	0	0	0	2	0	34	6.07855441836684	0.0310570833931595	NA	Up
chr16	77007	85853	+	MPG	protein_coding	27	79	617	9950	15	856	4.61182342517506	0.00573650578907628	0.115457278487183	Up
chr16	77199408	77213215	+	SYCE1L	protein_coding	820	225	153	141	23	63	-2.79215827845371	0.0445924423394081	0.337638379341252	Down
chr16	77590806	77610681	+	LINC02131	lncRNA	120	258	137	1650	2657	704	3.6424136696449	0.00224647916608897	0.0690666679935702	Up
chr16	77741468	77743000	-	AC092134.1	lncRNA	7	197	3	0	1	2	-5.59271170371651	0.00332136429379131	0.0851312864271887	Down
chr16	77788564	77980107	+	VAT1L	protein_coding	20115	17867	9626	3706	1674	4055	-2.42104841063235	0.042034149216118	0.32894214614053	Down
chr16	78048483	78049897	-	KRT8P22	processed_pseudogene	1	2	13	216	186	0	5.40470108925853	0.00241798657010127	0.0722015634249725	Up
chr16	788046	800737	+	CHTF18	protein_coding	13	163	779	61	2958	3227	3.50350056159183	0.0210430041154467	0.232366307251379	Up
chr16	79105957	79110882	+	AC009145.2	lncRNA	153	45	34	56	227	4927	3.95451177342809	0.0132390501425323	0.183253967780929	Up
chr16	79212711	79229453	-	AC092376.1	lncRNA	260	488	1531	39	144	115	-2.35581771280047	0.0479523509096605	0.350680964902628	Down
chr16	79505603	79516293	+	AC084064.1	lncRNA	1379	771	548	122	82	152	-3.10398082778603	0.0113519377189816	0.168849376754618	Down
chr16	81445170	81711762	+	CMIP	protein_coding	11464	30319	35228	39439	341411	121056	3.25975462494968	0.00849926108268238	0.145044448679866	Up
chr16	81463892	81464859	-	AC092139.2	TEC	2	0	0	0	3	89	4.87135730376715	0.0385718125355756	0.315747131521115	Up
chr16	84594393	84596826	+	AC092145.1	lncRNA	2	551	4715	24	49	6	-5.0878444048653	0.00228798106759655	0.0698019843209962	Down
chr16	84917377	84924808	-	AC025280.2	lncRNA	8	509	384	1373	399	4809	3.41484852145723	0.0145453981905887	0.192708042561376	Up
chr16	85580009	85583571	-	AC092127.2	lncRNA	8	100	58	7670	296	36	6.19113199678208	0.0001187672643175	0.0119192222933575	Up
chr16	85592266	85595720	+	AC092127.1	lncRNA	40076	3596	150	119	18	2552	-4.84389476990732	0.00895309875372049	0.149434370767626	Down
chr16	85699820	85711186	+	AC018695.9	lncRNA	140	235	97	2855	249	736	3.13741404106082	0.0153017966182623	0.196822865556037	Up
chr16	85784382	85787617	+	AC018695.4	lncRNA	1220	158	33	67	1	30	-4.46233216846977	0.00780987008266102	0.138396631301124	Down
chr16	85792415	85792933	+	AC018695.3	lncRNA	2	0	3	24	8	27	3.65278766750661	0.0367965533222885	0.307354890680092	Up
chr16	85859521	85862012	+	AC018695.7	TEC	5495	4097	1552	15	21	34	-7.47522382187624	2.8969043618953e-09	3.13611843420333e-06	Down
chr16	85986764	85995899	-	AC092723.3	lncRNA	64	76	54	2636	92	640	4.18434142892412	0.00211814569322428	0.0673298545331313	Up
chr16	86510527	86515422	+	FOXF1	protein_coding	36	10	11	151	185	242	3.06885229624735	0.0201460621075425	0.226825738667494	Up
chr16	86555320	86557299	+	AC009108.5	TEC	21	462	119	1	5	10	-4.68640242863358	0.00101039498421071	0.043125879105051	Down
chr16	86576368	86582160	+	FOXL1	protein_coding	311	178	881	59	54	20	-2.97002295828024	0.0157319179763102	0.199016561509803	Down
chr16	8683254	8683551	+	RN7SL743P	misc_RNA	24	286	4	2	0	0	-6.81826448811889	0.000633793343099811	0.0325319930779321	Down
chr16	87317509	87318043	+	AC010531.6	lncRNA	2	28	259	0	0	0	-8.22079129472084	0.000121710317921791	0.0120590278703925	Down
chr16	87326987	87327584	+	AC010531.7	lncRNA	0	1	0	4	0	118	6.84367759814363	0.0036811301431355	0.089965637056353	Up
chr16	8852942	8869012	-	CARHSP1	protein_coding	5364	365	2011	150	44	409	-4.17006259961859	0.00380219717899951	0.0919658051589421	Down
chr16	8869251	8870032	+	AC022167.4	lncRNA	6	4	30	0	1	0	-4.73803452920769	0.0412667182097788	NA	Down
chr16	88696501	88698610	+	AC138028.3	lncRNA	4	0	44	332	0	739	4.95433081131502	0.0114999123371869	0.169614498346162	Up
chr16	88741631	88742367	+	AC138028.5	lncRNA	24	4	166	0	3	3	-4.44881166592621	0.00983958739316364	0.15673188084511	Down
chr16	8892097	8964514	-	USP7	protein_coding	348	5686	1330	823	3852	92957	4.08318372874034	0.00892085691016142	0.149185514943339	Up
chr16	89166383	89169147	+	LINC02138	lncRNA	0	28	30	1141	39	4	5.07862354373888	0.00492033737149259	0.105131012318524	Up
chr16	89171748	89195492	+	CDH15	protein_coding	140	554	766	1252	3043	1742	2.66010516865941	0.019512041296971	0.222634198445956	Up
chr16	89720400	89740925	+	ZNF276	protein_coding	2133	10565	2217	7928	291	110945	3.15867287407957	0.0454230983990694	0.340125799687016	Up
chr16	89818179	89871319	+	SPIRE2	protein_coding	684	1810	6694	8937	38248	16291	3.51868393158328	0.00429213162825057	0.0979066002438334	Up
chr16	90039761	90047773	-	URAHP	transcribed_unprocessed_pseudogene	2342	4133	730	48	272	324	-3.39437275757827	0.00918991573547872	0.151004163329975	Down
chr16	9091644	9121635	+	C16orf72	protein_coding	96	345	495	490	3343	298	2.86291954198709	0.030905353818557	0.282304721341843	Up
chr16	9105834	9107174	-	AC087190.1	lncRNA	3	5	3	114	472	84	6.32212634931702	4.077296798449e-06	0.00133617805985942	Up
chr17	10579040	10623036	+	AC005323.1	lncRNA	6480	556	5738	622	530	771	-2.86061249526937	0.0301955912339855	0.278455729693891	Down
chr17	12081899	12081996	+	MIR744	miRNA	1	0	0	125	0	8	7.17817090037249	0.00223548359030588	0.0688471131583426	Up
chr17	12549764	12642854	+	LINC00670	lncRNA	7920	2285	3667	801	517	467	-3.15281247285604	0.0125057700678644	0.17771226558252	Down
chr17	1279662	1300978	+	TRARG1	protein_coding	129	2089	2795	6377	2496	9893	2.51300926753163	0.0406814075643982	0.323323671417775	Up
chr17	15261015	15265707	+	AC005703.3	lncRNA	314	278	818	12	3	126	-3.20605375841745	0.0228254090770956	0.241926485604256	Down
chr17	15443639	15444191	+	RPL9P2	processed_pseudogene	5	67	23	0	3	2	-3.63068565307247	0.0378878831368964	0.312527912416215	Down
chr17	16040472	16041273	+	AC002553.1	lncRNA	116	13	1960	9	10	3	-5.77559097740569	0.000182706979482113	0.0159200166878012	Down
chr17	16380798	16382745	+	UBB	protein_coding	7	4	13	10	64	911	5.38139577197519	0.000457615029258523	0.0269329438554543	Up
chr17	16382152	16382669	-	AC093484.3	lncRNA	2	1	3	6	30	14	3.36691114574627	0.0432238399238347	0.332151361858248	Up
chr17	16391434	16391882	+	FTLP12	processed_pseudogene	0	3	0	99	11	0	5.71081164444879	0.0104840629249029	0.162139890905696	Up
chr17	1646145	1649866	-	RILP	protein_coding	3	31	55	7	83	968	4.0568296252132	0.00878512963545007	0.147902335639234	Up
chr17	16975999	16981353	-	AC104024.1	lncRNA	20	32	395	5259	27	444	4.37895333497033	0.00681457297976078	0.128605715637588	Up
chr17	17011914	17014990	-	AC104024.2	lncRNA	3	109	111	880	1240	4	4.10438293960227	0.0113408619024639	0.168826270630774	Up
chr17	17033531	17042305	-	AC104024.4	lncRNA	25	636	640	1183	5790	168	3.3519959198581	0.023204308790814	0.244462970083111	Up
chr17	17507351	17508308	+	AC020558.2	lncRNA	0	0	0	0	8	176	8.44022942895778	0.000461349545151826	0.0270237225251354	Up
chr17	17591428	17610485	+	AC020558.1	lncRNA	697	246	2012	84	82	268	-2.54179793534816	0.0403788286988893	0.322820449480165	Down
chr17	17776686	17779529	-	SMCR5	lncRNA	11	40	876	354	1905	1847	2.98678784114878	0.0424157987844379	0.329414002516097	Up
chr17	18107334	18110463	-	AC087164.2	TEC	5	2008	171	1	70	19	-3.80311328356155	0.0272607753221397	0.265437775520153	Down
chr17	18172625	18184753	-	AC087164.1	lncRNA	5173	1397	665	409	45	53	-4.23024541887538	0.0041016283019163	0.0951723378179887	Down
chr17	18244815	18258738	-	FLII	protein_coding	103	38	1292	13565	12634	885	5.02088404524085	0.000655341032650256	0.0330666714868663	Up
chr17	18315293	18328056	+	SMCR8	protein_coding	139	8946	8731	776	186	660	-2.80181060772375	0.0372655110882347	0.309409096333024	Down
chr17	18426861	18431848	+	KRT17P2	transcribed_unprocessed_pseudogene	22	7	46	612	0	184	3.56464042784901	0.0404160023372924	0.322820449480165	Up
chr17	18476737	18494945	+	LGALS9C	protein_coding	1128	6071	293	65	219	73	-3.92376657506961	0.00408313867391764	0.0950913488433556	Down
chr17	18511221	18551705	-	FAM106A	lncRNA	118	3176	1112	147	19	30	-3.87672360810078	0.00433503466624056	0.0982063833568696	Down
chr17	18638019	18638370	-	AC026271.2	transcribed_processed_pseudogene	1	0	60	0	0	0	-5.98306265607368	0.0337285292243896	NA	Down
chr17	19020673	19047637	-	GRAP	protein_coding	13	263	285	27	1085	1413	2.85141253727501	0.0498658554627824	0.357291954754894	Up
chr17	19061912	19062669	+	SNORD3B-1	snoRNA	0	1	0	52	0	0	5.83131014196421	0.0334797552351747	0.292794187460616	Up
chr17	19112000	19112636	-	AC007952.4	lncRNA	0	0	0	34	1	0	6.26075908245293	0.0261541820755196	NA	Up
chr17	19188016	19188714	+	SNORD3A	snoRNA	0	0	0	142	757	1	11.1581779593003	4.51031933358373e-07	0.000233523417669969	Up
chr17	19411786	19413118	-	AC004448.3	lncRNA	0	0	15	46	69	16	4.02025705921852	0.0244000963807882	0.251490930727761	Up
chr17	19457080	19458399	+	AC004448.1	lncRNA	10	11	21	0	0	0	-5.9635397469696	0.0105091533959026	NA	Down
chr17	19579943	19596058	+	SLC47A1P1	transcribed_unprocessed_pseudogene	309	223	95	649	5266	110	3.35217105249501	0.0272778419088566	0.265459248758895	Up
chr17	2017716	2020706	+	AC099684.1	lncRNA	9	43	49	9	482	815	4.19735760494186	0.00342183855360416	0.0866987108705734	Up
chr17	20501513	20512357	-	KRT16P3	transcribed_unprocessed_pseudogene	2	0	26	544	0	24	4.98565242956124	0.0143819605183078	0.19207309888469	Up
chr17	20512560	20517479	-	KRT17P6	transcribed_unprocessed_pseudogene	2827	17553	136	60	9	12	-7.6247768740312	6.28199543622833e-07	0.000299232382612343	Down
chr17	20519312	20528687	-	KRT17P7	transcribed_unprocessed_pseudogene	310	276	28	23	5	8	-4.26557792842254	0.00275462793428446	0.077002412325753	Down
chr17	2054154	2063241	+	HIC1	protein_coding	56	17	160	27	143	1611	3.05292898105637	0.0409563689614976	0.324760671485706	Up
chr17	20564538	20564889	+	COTL1P2	processed_pseudogene	0	0	0	98	0	15	7.91486606119937	0.000998548281807976	0.042790469863986	Up
chr17	20612667	20614008	+	AC087499.4	processed_pseudogene	1273	380	275	4	12	108	-4.45973701484968	0.00282994345151652	0.0778888519302218	Down
chr17	20743333	20754501	-	RNFT1P3	unprocessed_pseudogene	37	1339	49	16	29	13	-3.95505727809308	0.00687745717065133	0.128907217954627	Down
chr17	20784645	20785725	+	SCDP1	processed_pseudogene	1191	246	20	48	26	19	-4.44250901260102	0.00399004427110466	0.0942961348863425	Down
chr17	20789217	20789595	-	AC126365.2	processed_pseudogene	0	0	0	0	21	1	5.81821400340369	0.0496257331718472	NA	Up
chr17	2089681	2101560	+	AC090617.4	lncRNA	48	1261	11187	101	109	83	-4.55661436771228	0.00162766083859165	0.0581446498314828	Down
chr17	20999747	21000323	+	AC087393.2	lncRNA	0	86	31	0	0	0	-7.04528352208696	0.0036817287998989	0.089965637056353	Down
chr17	21457434	21458989	+	AC068418.1	lncRNA	1	0	0	14	0	30	5.44183217935169	0.0291653295943073	0.273629199581742	Up
chr17	21655843	21657633	-	AC233702.4	unprocessed_pseudogene	11	0	8	38	528	3	4.97016527438	0.00685200638529759	0.128796967082041	Up
chr17	22567423	22568713	-	AC131055.2	unprocessed_pseudogene	43	0	16	1	0	0	-6.15390021032795	0.00979535572546401	0.156566213826832	Down
chr17	2303383	2325260	+	SRR	protein_coding	79	635	1782	68	22	92	-3.145556088076	0.0117810414740408	0.171927167753312	Down
[truncated: 3,228 more rows]
