# Supplementary material for: Extrachromosomal circular DNA of multiple myeloma
Source: J Cancer. 2025 Oct 1;16(14):4206–18. doi: 10.7150/jca.117290 (PMC12595262; doi:10.7150/jca.117290)
Supplement: Supplementary file 2 — Supplementary table 2: Overlapping_Result 1. [file jcav16p4206s2.xlsx]

## Sheet: Overlap-up
Overlapping result of up_EccDNA-protein_coding & up_Test_vs_Control-mRNA_Express
up_EccDNA-protein_coding		up_Test_vs_Control-mRNA_Express
GeneID	Gene_symbol	Track_id	Gene_Name	Locus	Strand	Gene_Type	log2FC	Fold_Change	p_value	q_value	Test_FPKM	Control_FPKM	C1	C2	C3	T1	T2	T3
ENSG00000006282	SPATA20	ENSG00000006282.20_3	SPATA20	chr17:48620419-48633213	+	protein_coding	0.657747	1.57762	0.0270177	0.483482	2.19653	1.53878	1.50929	2.48971	1.80102	3.42855	2.98739	4.45395
ENSG00000168256	NKIRAS2	ENSG00000168256.17_3	NKIRAS2	chr17:40163400-40177662	+	protein_coding	0.613033	1.52947	0.0041175	0.330607	1.78428	1.17125	1.40947	1.1275	1.22818	2.69717	2.04329	2.63206
ENSG00000173786	CNP	ENSG00000173786.16_3	CNP	chr17:40118759-40129749	+	protein_coding	1.06807	2.09662	0.0299722	0.495404	1.93681	0.868745	0.451766	1.83639	0.478741	2.83813	3.12053	2.54849

## Sheet: Overlap-down
Overlapping result of down_EccDNA-protein_coding & down_Test_vs_Control-mRNA_Express
down_EccDNA-protein_coding		down_Test_vs_Control-mRNA_Express
GeneID	Gene_symbol	Track_id	Gene_Name	Locus	Strand	Gene_Type	log2FC	Fold_Change	p_value	q_value	Test_FPKM	Control_FPKM	C1	C2	C3	T1	T2	T3
ENSG00000276903	H2AC16	ENSG00000276903.1_2	HIST1H2AL	chr6:27833133-27833525	+	protein_coding	-0.66332	0.631424	0.00255005	0.294584	0.701308	1.36463	1.70063	1.3117	1.73517	0.500792	0.657043	0.728582
ENSG00000137331	IER3	ENSG00000137331.11_2	IER3	chr6:30710976-30712331	-	protein_coding	-0.992461	0.50262	0.011431	0.422944	3.90389	4.89635	31.659	23.6889	31.7595	15.0016	10.7761	16.799
ENSG00000112079	STK38	ENSG00000112079.8_3	STK38	chr6:36461669-36515247	-	protein_coding	-0.732878	0.601702	0.049451	0.54459	5.06823	5.80111	54.3499	50.7297	59.5435	46.6147	28.2705	26.0956
ENSG00000137409	MTCH1	ENSG00000137409.19_4	MTCH1	chr6:36935917-36954074	-	protein_coding	-0.607811	0.656192	0.00764268	0.388861	4.34269	4.95051	29.7671	27.2295	33.038	19.3062	21.7085	17.1145
ENSG00000241404	EGFL8	ENSG00000241404.6_3	EGFL8	chr6:32132360-32136058	+	protein_coding	-1.50158	0.353167	0.0206043	0.451004	2.47167	3.97325	18.0627	12.3997	14.1677	3.23481	8.3407	3.31445
ENSG00000204315	FKBPL	ENSG00000204315.3_2	FKBPL	chr6:32096484-32098068	-	protein_coding	-0.667328	0.629672	0.0213934	0.455499	2.85183	3.51915	10.2555	9.42155	11.8474	5.0493	7.83933	6.03608
ENSG00000064995	TAF11	ENSG00000064995.16_2	TAF11	chr6:34845555-34855866	-	protein_coding	-0.669772	0.628606	0.0375591	0.522926	3.70253	4.37231	22.5899	17.031	19.8852	13.0512	14.5457	9.10172
ENSG00000204520	MICA	ENSG00000204520.12_3	MICA	chr6:31367561-31383092	+	protein_coding	-0.961381	0.513565	0.0119131	0.426811	2.47007	3.43145	8.74251	10.3635	10.3429	6.36117	3.97884	3.64108
ENSG00000124490	CRISP2	ENSG00000124490.13_2	CRISP2	chr6:49660071-49681303	-	protein_coding	-3.11903	0.115101	0.00901011	0.402659	1.81623	4.93526	39.4559	17.9854	36.2893	0.767032	5.75422	2.65933
ENSG00000237441	RGL2	ENSG00000237441.9_2	RGL2	chr6:33259431-33267101	-	protein_coding	-0.867982	0.547913	0.0190222	0.446911	3.59549	4.46347	22.5459	18.4872	22.4018	10.1308	8.89368	15.0385
