# Supplementary material for: Extrachromosomal circular DNA of multiple myeloma
Source: J Cancer. 2025 Oct 1;16(14):4206–18. doi: 10.7150/jca.117290 (PMC12595262; doi:10.7150/jca.117290)
Supplement: Supplementary file 3 — Supplementary table 3: Overlapping_Result 2. [file jcav16p4206s3.xlsx]

## Sheet: Overlap-up_miRNA_down_mRNA
Overlapping result of up-DE-EccDNA-miRNA_targets & down_Test_vs_Control-mRNA_Express
up-DE-EccDNA-miRNA																			miRNA-Targets						down_Test_vs_Control-mRNA_Express
GeneID	T1	T2	T3	C1	C2	C3	GroupA_mean	GroupB_mean	log2FoldChange	p_value	Gene_symbol	CancerDriverGeneDB	Gene_biotype_x	GeneLocus	Gene_biotype_y	Sequence	mature_miRNA_Sequence	mature_miRNA_ID	miRNA	Targets	targetScan7.1	mirdbV6	NumSum	miRTarBase(Y/N)	Track_id	Gene_Name	Locus	Strand	Gene_Type	log2FC	Fold_Change	p_value	q_value	Test_FPKM	Control_FPKM	C1	C2	C3	T1	T2	T3
ENSG00000264999	1.92065	0	7.13804	0	0	1.26992	3.01956	0.423307	1.49779	0.298399	MIR5089		smallRNA	chr17:46973017-46973100:+	miRNA	AAGGACTTCAGTGGGATTTCTGAGTAGCATCCTTGGAATCTGCACTCAAGGGATGCTACTCGGAAATCCCACTGAAGTCCTTTT	ATGCTACTCGGAAATCCCACTGA	hsa-miR-5089-3p	hsa-miR-5089-3p	HMBOX1	1	1	2	N	ENSG00000147421.17_3	HMBOX1	chr8:28747911-28922281	+	protein_coding	-0.59281	0.66305	0.0442371	0.53936	1.54915	2.14196	3.18092	3.21291	3.88124	2.76944	1.76075	1.40835
ENSG00000210741	1.92065	0	7.13804	0	0	1.26992	3.01956	0.423307	1.49779	0.298399	MIR196A1		smallRNA	chr17:48632490-48632559:-	miRNA	GTGAATTAGGTAGTTTCATGTTGTTGGGCCTGGGTTTCTGAACACAACAACATTAAACCACCCGATTCAC	TAGGTAGTTTCATGTTGTTGGG	hsa-miR-196a-5p	hsa-miR-196a-5p	SLC9A6	1	1	2	N	ENSG00000198689.10_3	SLC9A6	chrX:135056000-135129428	+	protein_coding	-0.823525	0.56506	0.00370639	0.319254	0.266158	1.08968	1.12784	1.11326	1.14382	0.0186143	0.211318	0.409601
ENSG00000210741	1.92065	0	7.13804	0	0	1.26992	3.01956	0.423307	1.49779	0.298399	MIR196A1		smallRNA	chr17:48632490-48632559:-	miRNA	GTGAATTAGGTAGTTTCATGTTGTTGGGCCTGGGTTTCTGAACACAACAACATTAAACCACCCGATTCAC	TAGGTAGTTTCATGTTGTTGGG	hsa-miR-196a-5p	hsa-miR-196a-5p	RGL2	1	1	2	Y	ENSG00000237441.9_2	RGL2	chr6:33259431-33267101	-	protein_coding	-0.867982	0.547913	0.0190222	0.446911	3.59549	4.46347	22.5459	18.4872	22.4018	10.1308	8.89368	15.0385
ENSG00000210741	1.92065	0	7.13804	0	0	1.26992	3.01956	0.423307	1.49779	0.298399	MIR196A1		smallRNA	chr17:48632490-48632559:-	miRNA	GTGAATTAGGTAGTTTCATGTTGTTGGGCCTGGGTTTCTGAACACAACAACATTAAACCACCCGATTCAC	TAGGTAGTTTCATGTTGTTGGG	hsa-miR-196a-5p	hsa-miR-196a-5p	RCC2	1	1	2	Y	ENSG00000179051.13_3	RCC2	chr1:17733256-17766220	-	protein_coding	-0.715226	0.60911	0.0450611	0.53936	3.52964	4.24487	20.9385	14.1219	19.5441	10.6731	13.3467	8.197
ENSG00000265904	0	0	7.13804	0	0	0	2.37935	0	1.75674	0.373901	AC005288.1		smallRNA	chr17:39297405-39297489:-	miRNA	TATTAGGTTGGTGCAAAAGTAATCACAGTTTTTGCCATGAGCAGTAATGGCAAAAACCGCGATTACTTCTCACCAACCTGTAACA	TGCAAAAGTAATCACAGTTTTT	hsa-miR-548f-5p	hsa-miR-548f-5p	G0S2	1	1	2	N	ENSG00000123689.5_2	G0S2	chr1:209848765-209849733	+	protein_coding	-1.63103	0.322859	0.0317284	0.499576	3.84794	5.47897	42.0152	36.8804	53.4457	11.2725	26.2823	7.91711
ENSG00000265611	0	0	7.13804	0	0	0	2.37935	0	1.75674	0.373901	MIR5010		smallRNA	chr17:42514188-42514307:+	miRNA	GATCCAGGGAACCCTAGAGCAGGGGGATGGCAGAGCAAAATTCATGGCCTACAGCTGCCTCTTGCCAAACTGCACTGGATTTTGTGTCTCCCATTCCCCAGAGCTGTCTGAGGTGCTTTG	TTTTGTGTCTCCCATTCCCCAG	hsa-miR-5010-3p	hsa-miR-5010-3p	AGAP9	1	1	2	N	ENSG00000198035.9	AGAP9	chr10:48189612-48237508	+	protein_coding	-0.715906	0.608823	0.0183546	0.445962	0.454351	1.17026	1.37742	0.857657	1.58092	0.29061	0.614175	0.234736
ENSG00000263791	0	0	7.13804	0	0	0	2.37935	0	1.75674	0.373901	MIR4727		smallRNA	chr17:38825838-38825892:+	miRNA	AATCTGCCAGCTTCCACAGTGGCAGATTTTCCCATAGTGGGAAGCTGGCAGATTC	ATCTGCCAGCTTCCACAGTGG	hsa-miR-4727-5p	hsa-miR-4727-5p	SYCE2	1	1	2	N	ENSG00000161860.7_3	SYCE2	chr19:13009600-13030090	-	protein_coding	-0.624077	0.648835	0.0499391	0.54459	0.215602	0.839679	0.922477	0.803985	0.652768	0	0.565699	0
ENSG00000211514	1.92065	0	7.13804	0	0	1.26992	3.01956	0.423307	1.49779	0.298399	MIR454		smallRNA	chr17:59137758-59137872:-	miRNA	TCTGTTTATCACCAGATCCTAGAACCCTATCAATATTGTCTCTGCTGTGTAAATAGTTCTGAGTAGTGCAATATTGCTTATAGGGTTTTGGTGTTTGGAAAGAACAATGGGCAGG	TAGTGCAATATTGCTTATAGGGT	hsa-miR-454-3p	hsa-miR-454-3p	NFIA	1	1	2	N	ENSG00000162599.15_3	NFIA	chr1:61330931-61928465	+	protein_coding	-1.48082	0.358285	0.00471807	0.34135	1.60138	3.0822	7.32645	6.68182	8.49689	3.0272	2.09599	1.24073
ENSG00000211514	1.92065	0	7.13804	0	0	1.26992	3.01956	0.423307	1.49779	0.298399	MIR454		smallRNA	chr17:59137758-59137872:-	miRNA	TCTGTTTATCACCAGATCCTAGAACCCTATCAATATTGTCTCTGCTGTGTAAATAGTTCTGAGTAGTGCAATATTGCTTATAGGGTTTTGGTGTTTGGAAAGAACAATGGGCAGG	TAGTGCAATATTGCTTATAGGGT	hsa-miR-454-3p	hsa-miR-454-3p	ZBTB18	1	1	2	Y	ENSG00000179456.10_2	ZBTB18	chr1:244212241-244220778	+	protein_coding	-0.599203	0.660118	0.0129079	0.438845	2.7693	3.36851	9.44609	8.65514	9.92324	6.00551	4.76294	6.84956
ENSG00000211514	1.92065	0	7.13804	0	0	1.26992	3.01956	0.423307	1.49779	0.298399	MIR454		smallRNA	chr17:59137758-59137872:-	miRNA	TCTGTTTATCACCAGATCCTAGAACCCTATCAATATTGTCTCTGCTGTGTAAATAGTTCTGAGTAGTGCAATATTGCTTATAGGGTTTTGGTGTTTGGAAAGAACAATGGGCAGG	TAGTGCAATATTGCTTATAGGGT	hsa-miR-454-3p	hsa-miR-454-3p	SOX4	1	1	2	Y	ENSG00000124766.6_3	SOX4	chr6:21592999-21598850	+	protein_coding	-1.18628	0.439436	0.0421686	0.53936	1.27107	2.45735	6.33719	2.4341	5.57449	2.2129	1.22928	0.962589
ENSG00000211514	1.92065	0	7.13804	0	0	1.26992	3.01956	0.423307	1.49779	0.298399	MIR454		smallRNA	chr17:59137758-59137872:-	miRNA	TCTGTTTATCACCAGATCCTAGAACCCTATCAATATTGTCTCTGCTGTGTAAATAGTTCTGAGTAGTGCAATATTGCTTATAGGGTTTTGGTGTTTGGAAAGAACAATGGGCAGG	TAGTGCAATATTGCTTATAGGGT	hsa-miR-454-3p	hsa-miR-454-3p	PTGES3	1	1	2	N	ENSG00000110958.15_2	PTGES3	chr12:57057125-57082192	-	protein_coding	-0.950051	0.517614	0.0225838	0.464634	4.37212	5.32217	39.397	41.121	36.6314	25.1324	22.3586	13.5476
ENSG00000211514	1.92065	0	7.13804	0	0	1.26992	3.01956	0.423307	1.49779	0.298399	MIR454		smallRNA	chr17:59137758-59137872:-	miRNA	TCTGTTTATCACCAGATCCTAGAACCCTATCAATATTGTCTCTGCTGTGTAAATAGTTCTGAGTAGTGCAATATTGCTTATAGGGTTTTGGTGTTTGGAAAGAACAATGGGCAGG	TAGTGCAATATTGCTTATAGGGT	hsa-miR-454-3p	hsa-miR-454-3p	SLC2A4RG	1	1	2	N	ENSG00000125520.13_3	SLC2A4RG	chr20:62371214-62374858	+	protein_coding	-0.937053	0.522299	0.00114794	0.258894	3.2131	4.15016	17.8994	18.4796	14.2032	8.35661	8.21262	8.25164
ENSG00000266632	0	0	10.7071	0	0	0	3.56902	0	2.19188	0.373901	MIR4726		smallRNA	chr17:38719691-38719748:+	miRNA	AGGGCCAGAGGAGCCTGGAGTGGTCGGGTCGACTGAACCCAGGTTCCCTCTGGCCGCA	ACCCAGGTTCCCTCTGGCCGCA	hsa-miR-4726-3p	hsa-miR-4726-3p	TSPAN17	1	1	2	N	ENSG00000048140.17_3	TSPAN17	chr5:176074388-176086055	+	protein_coding	-1.12562	0.458305	0.00418942	0.332851	3.0498	4.17542	19.4591	13.722	18.5851	8.5947	6.18474	7.23761
ENSG00000266632	0	0	10.7071	0	0	0	3.56902	0	2.19188	0.373901	MIR4726		smallRNA	chr17:38719691-38719748:+	miRNA	AGGGCCAGAGGAGCCTGGAGTGGTCGGGTCGACTGAACCCAGGTTCCCTCTGGCCGCA	ACCCAGGTTCCCTCTGGCCGCA	hsa-miR-4726-3p	hsa-miR-4726-3p	MMS19	1	1	2	N	ENSG00000155229.20_3	MMS19	chr10:99218081-99258551	-	protein_coding	-0.631452	0.645527	0.0201586	0.450502	1.96842	2.59987	5.44954	4.25184	5.57773	2.99684	3.53931	2.30332
ENSG00000266632	0	0	10.7071	0	0	0	3.56902	0	2.19188	0.373901	MIR4726		smallRNA	chr17:38719691-38719748:+	miRNA	AGGGCCAGAGGAGCCTGGAGTGGTCGGGTCGACTGAACCCAGGTTCCCTCTGGCCGCA	ACCCAGGTTCCCTCTGGCCGCA	hsa-miR-4726-3p	hsa-miR-4726-3p	NXF1	1	1	2	N	ENSG00000162231.13_3	NXF1	chr11:62559595-62573774	-	protein_coding	-0.742721	0.597611	0.00560026	0.359354	3.22304	3.96576	15.7024	14.1198	14.1046	10.0522	8.01058	7.17504
ENSG00000266632	0	0	10.7071	0	0	0	3.56902	0	2.19188	0.373901	MIR4726		smallRNA	chr17:38719691-38719748:+	miRNA	AGGGCCAGAGGAGCCTGGAGTGGTCGGGTCGACTGAACCCAGGTTCCCTCTGGCCGCA	ACCCAGGTTCCCTCTGGCCGCA	hsa-miR-4726-3p	hsa-miR-4726-3p	NME6	1	1	2	N	ENSG00000172113.8_3	NME6	chr3:48334754-48343175	-	protein_coding	-0.708027	0.612157	0.000113956	0.115759	1.47858	2.1866	3.46581	3.43266	3.76581	1.66117	1.86162	1.84187
ENSG00000264314	0	0	7.13804	0	0	0	2.37935	0	1.75674	0.373901	MIR548AT		smallRNA	chr17:42494773-42494830:+	miRNA	AAAAGTTATTGCGGTTTTGGCTGCCAAAAGAAATGGCCAAAACCGCAGTAACTTTTGT	CAAAACCGCAGTAACTTTTGT	hsa-miR-548at-3p	hsa-miR-548at-3p	ZCCHC24	1	1	2	N	ENSG00000165424.6_2	ZCCHC24	chr10:81142081-81205383	-	protein_coding	-0.957008	0.515124	0.00217117	0.283829	1.17145	2.12846	3.50225	3.28474	3.33346	1.13194	1.70188	0.983738
ENSG00000266193	3.6861	0	0	0	0	0	1.2287	0	1.1562	0.373901	MIR4468		smallRNA	chr7:138123758-138123821:+	miRNA	AGTCTTCTCCTGGGGCTTTGGTGGCTATGGTTGACTGGGCCACTCAGAGCAGAAGGATGAGATG	AGAGCAGAAGGATGAGAT	hsa-miR-4468	hsa-miR-4468	BSDC1	1	1	2	N	ENSG00000160058.18_2	BSDC1	chr1:32830704-32860332	-	protein_coding	-0.829348	0.562784	0.0359643	0.51886	2.98764	3.81698	15.2016	10.8768	13.5486	5.3944	9.86944	6.17953
ENSG00000266257	0	0	29.489	0	0.861926	0	9.82967	0.287309	3.07256	0.386817	AC005926.1		smallRNA	chrX:30315085-30315178:-	miRNA	AACTATTAGTTTGGTGCAAAAGTAATTGCAGTTTTTGCAATTGAAGGTAATGGCAAAAACCGCAATTACTTTTGCACCAACCTAATAGACGTCA	CAAAAACCGCAATTACTTTTGCA	hsa-miR-548z	hsa-miR-548z	ZNF493	1	1	2	N	ENSG00000196268.11_3	ZNF493	chr19:21579921-21610375	+	protein_coding	-0.66555	0.630448	0.00184183	0.270138	0.732471	1.39802	1.91885	1.46415	1.54484	0.770932	0.56619	0.653638
ENSG00000264535	0	0	6.84805	0	0	0	2.28268	0	1.71488	0.373901	AC093788.1		smallRNA	chr4:163523292-163523386:+	miRNA	AGATTGGTGCAAAAGTAATTGCAGTTTTTGTCATTTTTTTTTTTAAAAGTACTTTTAATGGCAAAAACCGCAATTACTTTTGCACCAATCTAATA	CAAAAACCGCAATTACTTTTGCA	hsa-miR-548z	hsa-miR-548z	ZNF493	1	1	2	N	ENSG00000196268.11_3	ZNF493	chr19:21579921-21610375	+	protein_coding	-0.66555	0.630448	0.00184183	0.270138	0.732471	1.39802	1.91885	1.46415	1.54484	0.770932	0.56619	0.653638
ENSG00000266257	0	0	29.489	0	0.861926	0	9.82967	0.287309	3.07256	0.386817	AC005926.1		smallRNA	chrX:30315085-30315178:-	miRNA	AACTATTAGTTTGGTGCAAAAGTAATTGCAGTTTTTGCAATTGAAGGTAATGGCAAAAACCGCAATTACTTTTGCACCAACCTAATAGACGTCA	CAAAAACCGCAATTACTTTTGCA	hsa-miR-548z	hsa-miR-548z	CCDC34	1	1	2	N	ENSG00000109881.16_3	CCDC34	chr11:27352374-27385415	-	protein_coding	-0.603369	0.658215	0.046884	0.54295	3.52998	4.13335	17.03	14.6593	18.1434	10.683	13.5013	8.09762
ENSG00000264535	0	0	6.84805	0	0	0	2.28268	0	1.71488	0.373901	AC093788.1		smallRNA	chr4:163523292-163523386:+	miRNA	AGATTGGTGCAAAAGTAATTGCAGTTTTTGTCATTTTTTTTTTTAAAAGTACTTTTAATGGCAAAAACCGCAATTACTTTTGCACCAATCTAATA	CAAAAACCGCAATTACTTTTGCA	hsa-miR-548z	hsa-miR-548z	CCDC34	1	1	2	N	ENSG00000109881.16_3	CCDC34	chr11:27352374-27385415	-	protein_coding	-0.603369	0.658215	0.046884	0.54295	3.52998	4.13335	17.03	14.6593	18.1434	10.683	13.5013	8.09762
ENSG00000207996	1.92065	0	7.13804	0	0	1.26992	3.01956	0.423307	1.49779	0.298399	MIR301A		smallRNA	chr17:59151136-59151221:-	miRNA	ACTGCTAACGAATGCTCTGACTTTATTGCACTACTGTACTTTACAGCTAGCAGTGCAATAGTATTGTCAAAGCATCTGAAAGCAGG	CAGTGCAATAGTATTGTCAAAGC	hsa-miR-301a-3p	hsa-miR-301a-3p	NFIA	1	1	2	N	ENSG00000162599.15_3	NFIA	chr1:61330931-61928465	+	protein_coding	-1.48082	0.358285	0.00471807	0.34135	1.60138	3.0822	7.32645	6.68182	8.49689	3.0272	2.09599	1.24073
ENSG00000207996	1.92065	0	7.13804	0	0	1.26992	3.01956	0.423307	1.49779	0.298399	MIR301A		smallRNA	chr17:59151136-59151221:-	miRNA	ACTGCTAACGAATGCTCTGACTTTATTGCACTACTGTACTTTACAGCTAGCAGTGCAATAGTATTGTCAAAGCATCTGAAAGCAGG	CAGTGCAATAGTATTGTCAAAGC	hsa-miR-301a-3p	hsa-miR-301a-3p	ZBTB18	1	1	2	Y	ENSG00000179456.10_2	ZBTB18	chr1:244212241-244220778	+	protein_coding	-0.599203	0.660118	0.0129079	0.438845	2.7693	3.36851	9.44609	8.65514	9.92324	6.00551	4.76294	6.84956
ENSG00000207996	1.92065	0	7.13804	0	0	1.26992	3.01956	0.423307	1.49779	0.298399	MIR301A		smallRNA	chr17:59151136-59151221:-	miRNA	ACTGCTAACGAATGCTCTGACTTTATTGCACTACTGTACTTTACAGCTAGCAGTGCAATAGTATTGTCAAAGCATCTGAAAGCAGG	CAGTGCAATAGTATTGTCAAAGC	hsa-miR-301a-3p	hsa-miR-301a-3p	SOX4	1	1	2	Y	ENSG00000124766.6_3	SOX4	chr6:21592999-21598850	+	protein_coding	-1.18628	0.439436	0.0421686	0.53936	1.27107	2.45735	6.33719	2.4341	5.57449	2.2129	1.22928	0.962589
ENSG00000207996	1.92065	0	7.13804	0	0	1.26992	3.01956	0.423307	1.49779	0.298399	MIR301A		smallRNA	chr17:59151136-59151221:-	miRNA	ACTGCTAACGAATGCTCTGACTTTATTGCACTACTGTACTTTACAGCTAGCAGTGCAATAGTATTGTCAAAGCATCTGAAAGCAGG	CAGTGCAATAGTATTGTCAAAGC	hsa-miR-301a-3p	hsa-miR-301a-3p	PTGES3	1	1	2	N	ENSG00000110958.15_2	PTGES3	chr12:57057125-57082192	-	protein_coding	-0.950051	0.517614	0.0225838	0.464634	4.37212	5.32217	39.397	41.121	36.6314	25.1324	22.3586	13.5476
ENSG00000207996	1.92065	0	7.13804	0	0	1.26992	3.01956	0.423307	1.49779	0.298399	MIR301A		smallRNA	chr17:59151136-59151221:-	miRNA	ACTGCTAACGAATGCTCTGACTTTATTGCACTACTGTACTTTACAGCTAGCAGTGCAATAGTATTGTCAAAGCATCTGAAAGCAGG	CAGTGCAATAGTATTGTCAAAGC	hsa-miR-301a-3p	hsa-miR-301a-3p	SLC2A4RG	1	1	2	N	ENSG00000125520.13_3	SLC2A4RG	chr20:62371214-62374858	+	protein_coding	-0.937053	0.522299	0.00114794	0.258894	3.2131	4.15016	17.8994	18.4796	14.2032	8.35661	8.21262	8.25164
ENSG00000266257	0	0	29.489	0	0.861926	0	9.82967	0.287309	3.07256	0.386817	AC005926.1		smallRNA	chrX:30315085-30315178:-	miRNA	AACTATTAGTTTGGTGCAAAAGTAATTGCAGTTTTTGCAATTGAAGGTAATGGCAAAAACCGCAATTACTTTTGCACCAACCTAATAGACGTCA	TGCAAAAGTAATTGCAGTTTTTG	hsa-miR-548x-5p	hsa-miR-548x-5p	G0S2	1	1	2	N	ENSG00000123689.5_2	G0S2	chr1:209848765-209849733	+	protein_coding	-1.63103	0.322859	0.0317284	0.499576	3.84794	5.47897	42.0152	36.8804	53.4457	11.2725	26.2823	7.91711
ENSG00000264535	0	0	6.84805	0	0	0	2.28268	0	1.71488	0.373901	AC093788.1		smallRNA	chr4:163523292-163523386:+	miRNA	AGATTGGTGCAAAAGTAATTGCAGTTTTTGTCATTTTTTTTTTTAAAAGTACTTTTAATGGCAAAAACCGCAATTACTTTTGCACCAATCTAATA	TGCAAAAGTAATTGCAGTTTTTG	hsa-miR-548x-5p	hsa-miR-548x-5p	G0S2	1	1	2	N	ENSG00000123689.5_2	G0S2	chr1:209848765-209849733	+	protein_coding	-1.63103	0.322859	0.0317284	0.499576	3.84794	5.47897	42.0152	36.8804	53.4457	11.2725	26.2823	7.91711
ENSG00000265238	1.92065	0	7.13804	0	0	1.26992	3.01956	0.423307	1.49779	0.298399	MIR3614		smallRNA	chr17:56891270-56891355:-	miRNA	GGTTCTGTCTTGGGCCACTTGGATCTGAAGGCTGCCCCTTTGCTCTCTGGGGTAGCCTTCAGATCTTGGTGTTTTGAATTCTTACT	TAGCCTTCAGATCTTGGTGTTTT	hsa-miR-3614-3p	hsa-miR-3614-3p	GALNT6	1	1	2	N	ENSG00000139629.15_2	GALNT6	chr12:51745031-51786651	-	protein_coding	-0.673687	0.626903	0.0448067	0.53936	1.98863	2.66232	5.72704	4.30357	6.11088	4.17881	2.59769	2.35477
ENSG00000264399	1.92065	0	7.13804	0	0	1.26992	3.01956	0.423307	1.49779	0.298399	MIR4736		smallRNA	chr17:58335976-58336022:-	miRNA	AGGCAGGTTATCTGGGCTGCCATCTCCCACTGGCTGCTTGCCTGCCT	AGGCAGGTTATCTGGGCTG	hsa-miR-4736	hsa-miR-4736	UNC13D	1	1	2	Y	ENSG00000092929.11_3	UNC13D	chr17:73823306-73840798	-	protein_coding	-0.650678	0.636981	0.0490979	0.544449	3.65274	4.30342	17.9737	17.8908	20.4768	12.6585	8.30322	14.6573
ENSG00000207947	1.92065	0	7.13804	0	0	1.26992	3.01956	0.423307	1.49779	0.298399	MIR152		smallRNA	chr17:48037161-48037247:-	miRNA	TGTCCCCCCCGGCCCAGGTTCTGTGATACACTCCGACTCGGGCTCTGGAGCAGTCAGTGCATGACAGAACTTGGGCCCGGAAGGACC	TCAGTGCATGACAGAACTTGG	hsa-miR-152-3p	hsa-miR-152-3p	NOG	1	1	2	N	ENSG00000183691.4_2	NOG	chr17:54671060-54672951	+	protein_coding	-0.874697	0.545368	0.00919029	0.402659	0.256075	1.13077	1.47479	0.779165	1.3847	0.38293	0.140231	0.080104
ENSG00000207947	1.92065	0	7.13804	0	0	1.26992	3.01956	0.423307	1.49779	0.298399	MIR152		smallRNA	chr17:48037161-48037247:-	miRNA	TGTCCCCCCCGGCCCAGGTTCTGTGATACACTCCGACTCGGGCTCTGGAGCAGTCAGTGCATGACAGAACTTGGGCCCGGAAGGACC	TCAGTGCATGACAGAACTTGG	hsa-miR-152-3p	hsa-miR-152-3p	ZBTB18	1	1	2	N	ENSG00000179456.10_2	ZBTB18	chr1:244212241-244220778	+	protein_coding	-0.599203	0.660118	0.0129079	0.438845	2.7693	3.36851	9.44609	8.65514	9.92324	6.00551	4.76294	6.84956
ENSG00000207947	1.92065	0	7.13804	0	0	1.26992	3.01956	0.423307	1.49779	0.298399	MIR152		smallRNA	chr17:48037161-48037247:-	miRNA	TGTCCCCCCCGGCCCAGGTTCTGTGATACACTCCGACTCGGGCTCTGGAGCAGTCAGTGCATGACAGAACTTGGGCCCGGAAGGACC	TCAGTGCATGACAGAACTTGG	hsa-miR-152-3p	hsa-miR-152-3p	KAT7	1	1	2	N	ENSG00000136504.11_3	KAT7	chr17:47865917-47912392	+	protein_coding	-0.604373	0.657757	0.0315718	0.499576	0.499557	1.10393	1.24473	1.06648	1.14068	0.685001	0.51791	0.104839
ENSG00000207947	1.92065	0	7.13804	0	0	1.26992	3.01956	0.423307	1.49779	0.298399	MIR152		smallRNA	chr17:48037161-48037247:-	miRNA	TGTCCCCCCCGGCCCAGGTTCTGTGATACACTCCGACTCGGGCTCTGGAGCAGTCAGTGCATGACAGAACTTGGGCCCGGAAGGACC	TCAGTGCATGACAGAACTTGG	hsa-miR-152-3p	hsa-miR-152-3p	MAFG	1	1	2	N	ENSG00000197063.10_3	MAFG	chr17:79876146-79885590	-	protein_coding	-0.969173	0.510799	0.0206151	0.451004	3.1541	4.12327	17.6017	13.6333	18.4442	5.50487	9.0814	9.75664
ENSG00000207947	1.92065	0	7.13804	0	0	1.26992	3.01956	0.423307	1.49779	0.298399	MIR152		smallRNA	chr17:48037161-48037247:-	miRNA	TGTCCCCCCCGGCCCAGGTTCTGTGATACACTCCGACTCGGGCTCTGGAGCAGTCAGTGCATGACAGAACTTGGGCCCGGAAGGACC	TCAGTGCATGACAGAACTTGG	hsa-miR-152-3p	hsa-miR-152-3p	MAP3K4	1	1	2	N	ENSG00000085511.19_3	MAP3K4	chr6:161412759-161538417	+	protein_coding	-0.616021	0.652468	0.0377265	0.522926	1.25587	1.87189	2.4554	2.20238	3.43113	1.22325	1.90629	1.10784
ENSG00000207947	1.92065	0	7.13804	0	0	1.26992	3.01956	0.423307	1.49779	0.298399	MIR152		smallRNA	chr17:48037161-48037247:-	miRNA	TGTCCCCCCCGGCCCAGGTTCTGTGATACACTCCGACTCGGGCTCTGGAGCAGTCAGTGCATGACAGAACTTGGGCCCGGAAGGACC	TCAGTGCATGACAGAACTTGG	hsa-miR-152-3p	hsa-miR-152-3p	SIRT7	1	1	2	N	ENSG00000187531.13_3	SIRT7	chr17:79869815-79879199	-	protein_coding	-0.897678	0.53675	0.0202639	0.450502	3.08439	3.98207	17.1484	10.8319	17.377	8.99027	6.64795	6.98655
ENSG00000207947	1.92065	0	7.13804	0	0	1.26992	3.01956	0.423307	1.49779	0.298399	MIR152		smallRNA	chr17:48037161-48037247:-	miRNA	TGTCCCCCCCGGCCCAGGTTCTGTGATACACTCCGACTCGGGCTCTGGAGCAGTCAGTGCATGACAGAACTTGGGCCCGGAAGGACC	TCAGTGCATGACAGAACTTGG	hsa-miR-152-3p	hsa-miR-152-3p	PTGES3	1	1	2	N	ENSG00000110958.15_2	PTGES3	chr12:57057125-57082192	-	protein_coding	-0.950051	0.517614	0.0225838	0.464634	4.37212	5.32217	39.397	41.121	36.6314	25.1324	22.3586	13.5476
ENSG00000207947	1.92065	0	7.13804	0	0	1.26992	3.01956	0.423307	1.49779	0.298399	MIR152		smallRNA	chr17:48037161-48037247:-	miRNA	TGTCCCCCCCGGCCCAGGTTCTGTGATACACTCCGACTCGGGCTCTGGAGCAGTCAGTGCATGACAGAACTTGGGCCCGGAAGGACC	TCAGTGCATGACAGAACTTGG	hsa-miR-152-3p	hsa-miR-152-3p	STX3	1	1	2	N	ENSG00000166900.16_4	STX3	chr11:59480929-59573355	+	protein_coding	-1.0679	0.477012	0.010847	0.416768	2.21824	3.28614	7.32698	12.2406	7.4195	4.25284	3.44656	3.31369
ENSG00000265178	0	0	7.13804	0	0	0	2.37935	0	1.75674	0.373901	MIR4728		smallRNA	chr17:39726495-39726561:+	miRNA	GTGGGAGGGGAGAGGCAGCAAGCACACAGGGCCTGGGACTAGCATGCTGACCTCCCTCCTGCCCCAG	TGGGAGGGGAGAGGCAGCAAGCA	hsa-miR-4728-5p	hsa-miR-4728-5p	ZNF384	1	1	2	N	ENSG00000126746.17_3	ZNF384	chr12:6775643-6798738	-	protein_coding	-0.740922	0.598357	8.43358e-05	0.109978	1.99338	2.7343	5.99243	5.27722	5.71311	2.97695	3.00746	2.96078
ENSG00000265178	0	0	7.13804	0	0	0	2.37935	0	1.75674	0.373901	MIR4728		smallRNA	chr17:39726495-39726561:+	miRNA	GTGGGAGGGGAGAGGCAGCAAGCACACAGGGCCTGGGACTAGCATGCTGACCTCCCTCCTGCCCCAG	TGGGAGGGGAGAGGCAGCAAGCA	hsa-miR-4728-5p	hsa-miR-4728-5p	PTMS	1	1	2	N	ENSG00000159335.15_2	PTMS	chr12:6874682-6880118	+	protein_coding	-0.886277	0.541008	0.00109728	0.254967	5.85904	6.74532	109.445	95.2018	115.225	57.314	61.7479	52.4403
ENSG00000265178	0	0	7.13804	0	0	0	2.37935	0	1.75674	0.373901	MIR4728		smallRNA	chr17:39726495-39726561:+	miRNA	GTGGGAGGGGAGAGGCAGCAAGCACACAGGGCCTGGGACTAGCATGCTGACCTCCCTCCTGCCCCAG	TGGGAGGGGAGAGGCAGCAAGCA	hsa-miR-4728-5p	hsa-miR-4728-5p	FAM129B	1	1	2	Y	ENSG00000136830.11_2	FAM129B	chr9:130267618-130341268	-	protein_coding	-0.657893	0.633803	0.0400073	0.529381	2.01382	2.67171	5.73711	3.99462	6.68812	3.65404	3.05051	2.49397
ENSG00000265178	0	0	7.13804	0	0	0	2.37935	0	1.75674	0.373901	MIR4728		smallRNA	chr17:39726495-39726561:+	miRNA	GTGGGAGGGGAGAGGCAGCAAGCACACAGGGCCTGGGACTAGCATGCTGACCTCCCTCCTGCCCCAG	TGGGAGGGGAGAGGCAGCAAGCA	hsa-miR-4728-5p	hsa-miR-4728-5p	RPS6KA2	1	1	2	N	ENSG00000071242.11_3	RPS6KA2	chr6:166822852-167319939	-	protein_coding	-0.687806	0.620797	0.00373994	0.319254	0.554597	1.2424	1.29557	1.45491	1.35004	0.288645	0.465635	0.677614
ENSG00000265178	0	0	7.13804	0	0	0	2.37935	0	1.75674	0.373901	MIR4728		smallRNA	chr17:39726495-39726561:+	miRNA	GTGGGAGGGGAGAGGCAGCAAGCACACAGGGCCTGGGACTAGCATGCTGACCTCCCTCCTGCCCCAG	TGGGAGGGGAGAGGCAGCAAGCA	hsa-miR-4728-5p	hsa-miR-4728-5p	SV2A	1	1	2	N	ENSG00000159164.9_2	SV2A	chr1:149874870-149889434	-	protein_coding	-0.65273	0.636076	0.0242446	0.468064	0.442891	1.09562	0.963609	1.26475	1.19467	0.164546	0.724188	0.250918
ENSG00000265178	0	0	7.13804	0	0	0	2.37935	0	1.75674	0.373901	MIR4728		smallRNA	chr17:39726495-39726561:+	miRNA	GTGGGAGGGGAGAGGCAGCAAGCACACAGGGCCTGGGACTAGCATGCTGACCTCCCTCCTGCCCCAG	TGGGAGGGGAGAGGCAGCAAGCA	hsa-miR-4728-5p	hsa-miR-4728-5p	CSAD	1	1	2	N	ENSG00000139631.18_3	CSAD	chr12:53551447-53574693	-	protein_coding	-0.599697	0.659893	0.0358632	0.518564	2.42828	3.02797	7.90797	5.71811	8.06792	3.74535	4.1066	5.43507
ENSG00000265178	0	0	7.13804	0	0	0	2.37935	0	1.75674	0.373901	MIR4728		smallRNA	chr17:39726495-39726561:+	miRNA	GTGGGAGGGGAGAGGCAGCAAGCACACAGGGCCTGGGACTAGCATGCTGACCTCCCTCCTGCCCCAG	TGGGAGGGGAGAGGCAGCAAGCA	hsa-miR-4728-5p	hsa-miR-4728-5p	YBX2	1	1	2	N	ENSG00000006047.12_2	YBX2	chr17:7191571-7197934	-	protein_coding	-0.778482	0.58298	0.00601399	0.367453	0.104168	0.882651	1.12161	0.681936	0.756457	0	0.241862	0
ENSG00000265178	0	0	7.13804	0	0	0	2.37935	0	1.75674	0.373901	MIR4728		smallRNA	chr17:39726495-39726561:+	miRNA	GTGGGAGGGGAGAGGCAGCAAGCACACAGGGCCTGGGACTAGCATGCTGACCTCCCTCCTGCCCCAG	TGGGAGGGGAGAGGCAGCAAGCA	hsa-miR-4728-5p	hsa-miR-4728-5p	MTF1	1	1	2	N	ENSG00000188786.9_2	MTF1	chr1:38275239-38325292	-	protein_coding	-0.628709	0.646755	5.85559e-05	0.109978	1.62464	2.25335	3.80436	3.66026	3.84101	2.15669	1.95375	2.14481
ENSG00000199095	6.55737	0	0	0	0	0	2.18579	0	1.67165	0.373901	MIR372		smallRNA	chr19:53787890-53787956:+	miRNA	GTGGGCCTCAAATGTGGAGCACTATTCTGATGTCCAAGTGGAAAGTGCTGCGACATTTGAGCGTCAC	AAAGTGCTGCGACATTTGAGCGT	hsa-miR-372-3p	hsa-miR-372-3p	SNRK	1	1	2	N	ENSG00000163788.13_2	SNRK	chr3:43328004-43466256	+	protein_coding	-1.32223	0.399917	0.0283665	0.487013	1.03088	2.3531	3.70698	4.58289	4.07533	0.68768	0.45594	2.4717
ENSG00000199095	6.55737	0	0	0	0	0	2.18579	0	1.67165	0.373901	MIR372		smallRNA	chr19:53787890-53787956:+	miRNA	GTGGGCCTCAAATGTGGAGCACTATTCTGATGTCCAAGTGGAAAGTGCTGCGACATTTGAGCGTCAC	AAAGTGCTGCGACATTTGAGCGT	hsa-miR-372-3p	hsa-miR-372-3p	NFIA	1	1	2	N	ENSG00000162599.15_3	NFIA	chr1:61330931-61928465	+	protein_coding	-1.48082	0.358285	0.00471807	0.34135	1.60138	3.0822	7.32645	6.68182	8.49689	3.0272	2.09599	1.24073
ENSG00000199095	6.55737	0	0	0	0	0	2.18579	0	1.67165	0.373901	MIR372		smallRNA	chr19:53787890-53787956:+	miRNA	GTGGGCCTCAAATGTGGAGCACTATTCTGATGTCCAAGTGGAAAGTGCTGCGACATTTGAGCGTCAC	AAAGTGCTGCGACATTTGAGCGT	hsa-miR-372-3p	hsa-miR-372-3p	MTF1	1	1	2	N	ENSG00000188786.9_2	MTF1	chr1:38275239-38325292	-	protein_coding	-0.628709	0.646755	5.85559e-05	0.109978	1.62464	2.25335	3.80436	3.66026	3.84101	2.15669	1.95375	2.14481
ENSG00000265930	0	0	7.13804	0	0	0	2.37935	0	1.75674	0.373901	MIR4734		smallRNA	chr17:38702262-38702331:-	miRNA	CTCGGGCCCGACCGCGCCGGCCCGCACCTCCCGGCCCGGAGCTGCGGGCTGCGGTCAGGGCGATCCCGGG	GCTGCGGGCTGCGGTCAGGGCG	hsa-miR-4734	hsa-miR-4734	ANKRD54	1	1	2	N	ENSG00000100124.14_3	ANKRD54	chr22:38226862-38245334	-	protein_coding	-0.623927	0.648902	0.013385	0.439256	1.72185	2.34577	4.68179	3.2795	4.40214	2.621	2.29225	2.01066
ENSG00000264314	0	0	7.13804	0	0	0	2.37935	0	1.75674	0.373901	MIR548AT		smallRNA	chr17:42494773-42494830:+	miRNA	AAAAGTTATTGCGGTTTTGGCTGCCAAAAGAAATGGCCAAAACCGCAGTAACTTTTGT	AAAAGTTATTGCGGTTTTGGCT	hsa-miR-548at-5p	hsa-miR-548at-5p	SLC18A2	1	1	2	N	ENSG00000165646.11_2	SLC18A2	chr10:119000604-119038941	+	protein_coding	-1.05709	0.480602	0.00780657	0.391247	0.691055	1.74814	2.65511	1.95805	2.50609	0.407792	1.10805	0.417963
ENSG00000266141	0	0	7.13804	0	0	0.107317	2.37935	0.0357724	1.70604	0.380453	MIR2909		smallRNA	chr17:37033745-37033813:+	miRNA	GGTGTTAGGGCCAACATCTCTTGGTCTTTCCCCTGTGGTCCCAAGATGGCTGTTGCAACTTAACGCCAT	GTTAGGGCCAACATCTCTTGG	hsa-miR-2909	hsa-miR-2909	SCGB3A2	1	1	2	N	ENSG00000164265.8_2	SCGB3A2	chr5:147250245-147261754	+	protein_coding	-0.935688	0.522793	0.0134975	0.439256	0.263762	1.19945	1.84095	1.13497	0.996897	0.459544	0.185724	0
ENSG00000265611	0	0	7.13804	0	0	0	2.37935	0	1.75674	0.373901	MIR5010		smallRNA	chr17:42514188-42514307:+	miRNA	GATCCAGGGAACCCTAGAGCAGGGGGATGGCAGAGCAAAATTCATGGCCTACAGCTGCCTCTTGCCAAACTGCACTGGATTTTGTGTCTCCCATTCCCCAGAGCTGTCTGAGGTGCTTTG	AGGGGGATGGCAGAGCAAAATT	hsa-miR-5010-5p	hsa-miR-5010-5p	CLEC12B	1	1	2	N	ENSG00000256660.5_2	CLEC12B	chr12:10163226-10171218	+	protein_coding	-0.89728	0.536898	0.00743757	0.388861	0.806615	1.7039	2.13121	2.58427	2.08076	0.464399	1.16636	0.686769
ENSG00000265611	0	0	7.13804	0	0	0	2.37935	0	1.75674	0.373901	MIR5010		smallRNA	chr17:42514188-42514307:+	miRNA	GATCCAGGGAACCCTAGAGCAGGGGGATGGCAGAGCAAAATTCATGGCCTACAGCTGCCTCTTGCCAAACTGCACTGGATTTTGTGTCTCCCATTCCCCAGAGCTGTCTGAGGTGCTTTG	AGGGGGATGGCAGAGCAAAATT	hsa-miR-5010-5p	hsa-miR-5010-5p	ACTB	1	1	2	Y	ENSG00000075624.13_3	ACTB	chr7:5566782-5603415	-	protein_coding	-0.74196	0.597926	0.017734	0.445962	9.29231	10.0343	1041.71	1074.53	1027.17	656.715	488.222	765.033
ENSG00000265611	0	0	7.13804	0	0	0	2.37935	0	1.75674	0.373901	MIR5010		smallRNA	chr17:42514188-42514307:+	miRNA	GATCCAGGGAACCCTAGAGCAGGGGGATGGCAGAGCAAAATTCATGGCCTACAGCTGCCTCTTGCCAAACTGCACTGGATTTTGTGTCTCCCATTCCCCAGAGCTGTCTGAGGTGCTTTG	AGGGGGATGGCAGAGCAAAATT	hsa-miR-5010-5p	hsa-miR-5010-5p	MSS51	1	1	2	N	ENSG00000166343.9_2	MSS51	chr10:75183337-75193319	-	protein_coding	-0.660234	0.632775	0.0458129	0.542407	1.10102	1.76125	2.63341	1.50345	3.2827	1.17015	1.19753	1.06964
ENSG00000266632	0	0	10.7071	0	0	0	3.56902	0	2.19188	0.373901	MIR4726		smallRNA	chr17:38719691-38719748:+	miRNA	AGGGCCAGAGGAGCCTGGAGTGGTCGGGTCGACTGAACCCAGGTTCCCTCTGGCCGCA	AGGGCCAGAGGAGCCTGGAGTGG	hsa-miR-4726-5p	hsa-miR-4726-5p	FAM193B	1	1	2	Y	ENSG00000146067.15_2	FAM193B	chr5:176946789-176981542	-	protein_coding	-0.726303	0.604451	0.0484417	0.543045	2.94008	3.66639	14.4891	8.97788	12.2438	8.69796	5.33005	6.36328
ENSG00000266632	0	0	10.7071	0	0	0	3.56902	0	2.19188	0.373901	MIR4726		smallRNA	chr17:38719691-38719748:+	miRNA	AGGGCCAGAGGAGCCTGGAGTGGTCGGGTCGACTGAACCCAGGTTCCCTCTGGCCGCA	AGGGCCAGAGGAGCCTGGAGTGG	hsa-miR-4726-5p	hsa-miR-4726-5p	PMM1	1	1	2	N	ENSG00000100417.11_2	PMM1	chr22:41972898-41985894	-	protein_coding	-0.652617	0.636125	0.00106602	0.254967	1.99883	2.65145	5.0611	4.8905	5.94695	3.00708	2.88139	3.10498

## Sheet: Overlap-down_miRNA_up_mRNA
Overlapping result of down-DE-EccDNA-miRNA_targets & up_Test_vs_Control-mRNA_Express
down-DE-EccDNA-miRNA																			miRNA-Targets						up_Test_vs_Control-mRNA_Express
GeneID	T1	T2	T3	C1	C2	C3	GroupA_mean	GroupB_mean	log2FoldChange	p_value	Gene_symbol	CancerDriverGeneDB	Gene_biotype_x	GeneLocus	Gene_biotype_y	Sequence	mature_miRNA_Sequence	mature_miRNA_ID	miRNA	Targets	targetScan7.1	mirdbV6	NumSum	miRTarBase(Y/N)	Track_id	Gene_Name	Locus	Strand	Gene_Type	log2FC	Fold_Change	p_value	q_value	Test_FPKM	Control_FPKM	C1	C2	C3	T1	T2	T3
ENSG00000211568	0	0	0	0.298596	0	8.10245	0	2.80035	-1.92613	0.350625	MIR670		smallRNA	chr11:43559656-43559753:+	miRNA	GTTTAGGGGTGGACCTGATGTCCCTGAGTGTATGTGGTGAACCTGAATTTGCCTTGGGTTTCCTCATATTCATTCAGGAGTGTCAGTTGCCCCTTCAC	TTTCCTCATATTCATTCAGGA	hsa-miR-670-3p	hsa-miR-670-3p	URM1	1	1	2	N	ENSG00000167118.10_2	URM1	chr9:131133598-131154295	+	protein_coding	1.1348	2.19588	0.00337725	0.319254	2.57046	1.43566	1.91503	1.2624	2.00135	5.31835	3.98638	5.65227
ENSG00000266676	0	0	0	17.0573	0	0	0	5.68576	-2.74109	0.373901	MIR4297		smallRNA	chr10:129843299-129843374:-	miRNA	AGCACGCACGTGCCTTCCTGTCTGTGCCTGCCTTCGAAGTGCACGGCAGGGCCAGGACGGGTCGCTGTGGGTGGGG	TGCCTTCCTGTCTGTG	hsa-miR-4297	hsa-miR-4297	URM1	1	1	2	N	ENSG00000167118.10_2	URM1	chr9:131133598-131154295	+	protein_coding	1.1348	2.19588	0.00337725	0.319254	2.57046	1.43566	1.91503	1.2624	2.00135	5.31835	3.98638	5.65227
ENSG00000212066	0	0	0	5.58001	0	0	0	1.86	-1.51602	0.373901	AL645941.1		smallRNA	chr6:32936916-32937010:-	miRNA	ATGGAAATATTTAGGTTGGTGCAAAAGTAATTGCAGTTTTTGCCATTACTTTCAGTGGCAAAAACCGCAATTACTTTTGCACCAGTTTAATATTT	TGCAAAAGTAATTGCAGTTTTTG	hsa-miR-548x-5p	hsa-miR-548x-5p	FRZB	1	1	2	N	ENSG00000162998.4_2	FRZB	chr2:183698002-183731890	-	protein_coding	3.8528	14.4481	0.0307923	0.49866	4.74798	0.895173	0.382418	2.27221	0.422136	5.31046	34.9781	84.4578
ENSG00000212027	0	0.238058	0	3.62047	0.861926	0	0.0793527	1.49413	-1.20837	0.265855	MIR374B		smallRNA	chrX:74218547-74218618:-	miRNA	ACTCGGATGGATATAATACAACCTGCTAAGTGTCCTAGCACTTAGCAGGTTGTATTATCATTGTCCGTGTCT	CTTAGCAGGTTGTATTATCATT	hsa-miR-374b-3p	hsa-miR-374b-3p	MIXL1	1	1	2	N	ENSG00000185155.11_2	MIXL1	chr1:226411319-226414755	+	protein_coding	1.17338	2.2554	0.031877	0.499913	1.43096	0.257574	0.191769	0.231296	0.164283	0.834583	1.47286	3.32061
ENSG00000264594	0	0	0	5.58001	0	0	0	1.86	-1.51602	0.373901	MIR4640		smallRNA	chr6:30890883-30890972:+	miRNA	CTGTGGGCTGGGCCAGGGAGCAGCTGGTGGGTGGGAAGTAAGATCTGACCTGGACTCCATCCCACCCACCCCCTGTTTCCTGGCCCACAG	TGGGCCAGGGAGCAGCTGGTGGG	hsa-miR-4640-5p	hsa-miR-4640-5p	SORD	1	1	2	N	ENSG00000140263.13_2	SORD	chr15:45315302-45369383	+	protein_coding	0.773495	1.70941	0.000158365	0.115759	1.2887	0.515209	0.375803	0.476644	0.436973	1.34222	1.60634	1.38868
ENSG00000264085	0	0	0	5.58001	0	0	0	1.86	-1.51602	0.373901	MIR5004		smallRNA	chr6:33438331-33438437:+	miRNA	GGCACTTGCTTGGGGGTTAGTGAGGACAGGGCAAATTCACGAGATTGGGTTGTGCAGAGGCTGACACTTGGATTTTCCTGGGCCTCAGGACTTCCTTTCAGACATGG	TGAGGACAGGGCAAATTCACGA	hsa-miR-5004-5p	hsa-miR-5004-5p	UCHL1	1	1	2	N	ENSG00000154277.12_3	UCHL1	chr4:41258430-41270472	+	protein_coding	3.02447	8.13684	0.00522526	0.349653	3.48151	0.457036	0.306991	0.576414	0.255458	5.71417	7.99244	22.0804
ENSG00000264085	0	0	0	5.58001	0	0	0	1.86	-1.51602	0.373901	MIR5004		smallRNA	chr6:33438331-33438437:+	miRNA	GGCACTTGCTTGGGGGTTAGTGAGGACAGGGCAAATTCACGAGATTGGGTTGTGCAGAGGCTGACACTTGGATTTTCCTGGGCCTCAGGACTTCCTTTCAGACATGG	TGAGGACAGGGCAAATTCACGA	hsa-miR-5004-5p	hsa-miR-5004-5p	TNFRSF17	1	1	2	N	ENSG00000048462.10_4	TNFRSF17	chr16:12058964-12061925	+	protein_coding	2.78653	6.89968	0.00426941	0.332851	5.09046	2.30393	5.19907	2.28753	4.9082	19.9766	50.0683	35.9193
ENSG00000266509	0	0	0	5.58001	0	0	0	1.86	-1.51602	0.373901	MIR3934		smallRNA	chr6:33698128-33698234:+	miRNA	CACAGCCCTTCCTGTCCCCAGTTTTCAGGTGTGGAAACTGAGGCAGGAGGCAGTGAAGTAACTTGCTCAGGTTGCACAGCTGGGAAGTGGAGCAGGGATTTGAATCC	TGCTCAGGTTGCACAGCTGGGA	hsa-miR-3934-3p	hsa-miR-3934-3p	SPATA20	1	1	2	N	ENSG00000006282.20_3	SPATA20	chr17:48620419-48633213	+	protein_coding	0.657747	1.57762	0.0270177	0.483482	2.19653	1.53878	1.50929	2.48971	1.80102	3.42855	2.98739	4.45395
ENSG00000199080	0	0	0	5.58001	0	0	0	1.86	-1.51602	0.373901	MIR133B		smallRNA	chr6:52148923-52149041:+	miRNA	CCTCAGAAGAAAGATGCCCCCTGCTCTGGCTGGTCAAACGGAACCAAGTCCGTCTTCCTGAGAGGTTTGGTCCCCTTCAACCAGCTACAGCAGGGCTGGCAATGCCCAGTCCTTGGAGA	TTTGGTCCCCTTCAACCAGCTA	hsa-miR-133b	hsa-miR-133b	PAN3	1	1	2	N	ENSG00000152520.13_3	PAN3	chr13:28712643-28869472	+	protein_coding	0.731621	1.6605	0.0261191	0.479138	1.28883	0.557211	0.512309	0.375938	0.530991	1.36503	0.941054	2.17729
ENSG00000266494	0	0	0	5.58001	0	0	0	1.86	-1.51602	0.373901	MIR4641		smallRNA	chr6:41598723-41598788:+	miRNA	GGGGGGCAGGGGGCAGAGGGCATCAGAGGACAGCCGCCTGGTGCCCATGCCATACTTTTGCCTCAG	TGCCCATGCCATACTTTTGCCTCA	hsa-miR-4641	hsa-miR-4641	MYO6	1	1	2	N	ENSG00000196586.13_3	MYO6	chr6:76458909-76629254	+	protein_coding	0.870273	1.82801	0.0161397	0.445962	1.23675	0.366475	0.26765	0.351965	0.250245	2.17031	0.985197	1.07965
ENSG00000266494	0	0	0	5.58001	0	0	0	1.86	-1.51602	0.373901	MIR4641		smallRNA	chr6:41598723-41598788:+	miRNA	GGGGGGCAGGGGGCAGAGGGCATCAGAGGACAGCCGCCTGGTGCCCATGCCATACTTTTGCCTCAG	TGCCCATGCCATACTTTTGCCTCA	hsa-miR-4641	hsa-miR-4641	FLOT2	1	1	2	N	ENSG00000132589.15_2	FLOT2	chr17:27206353-27224697	-	protein_coding	1.20672	2.30812	0.0142096	0.439256	4.46802	3.2613	9.41932	10.0056	6.68771	29.5006	19.5083	16.3296
ENSG00000221697	0	0	0	5.58001	0	0	0	1.86	-1.51602	0.373901	MIR1275		smallRNA	chr6:33999972-34000051:-	miRNA	CCTCTGTGAGAAAGGGTGTGGGGGAGAGGCTGTCTTGTGTCTGTAAGTATGCCAAACTTATTTTCCCCAAGGCAGAGGGA	GTGGGGGAGAGGCTGTC	hsa-miR-1275	hsa-miR-1275	URM1	1	1	2	N	ENSG00000167118.10_2	URM1	chr9:131133598-131154295	+	protein_coding	1.1348	2.19588	0.00337725	0.319254	2.57046	1.43566	1.91503	1.2624	2.00135	5.31835	3.98638	5.65227
